# Supplementary material for: Mechanistic insights into Alpha-Synuclein binding to P2RX7: A molecular dynamic and docking study
Source: PLoS One. 2025 May 2;20(5):e0319098. doi: 10.1371/journal.pone.0319098 (PMC12047839; doi:10.1371/journal.pone.0319098)
Supplement: S1A Table — (XLSX) [file pone.0319098.s008.xlsx]

## Sheet: Sheet1
	SNCA Interactome
	Protein A	Protein B	Database	Sites	References	experimental_evidence
	SNCA	ENSA	biogrid	C terminal	Woods et al.,2007	Immuno-precipitations
	SNCA	Bap32	biogrid	C terminal	McFarland MA et al.,2008	Affinity Capture-MS
	SNCA	CALM1	biogrid	N terminal	Zanon et al.,2013	Affinity Capture-MS
	SNCA	RAB3A	biogrid|iid	C terminal	Van Diggelen et al.,2020	Affinity Capture-MS
	SNCA	SNCAIP	biogrid|dip|hprd|iid	N-terminal	Xie et al., 2010	Two-hybrid
	SNCA	SLC6A3	biogrid|hprd|iid|	N terminal	Bellucci et al.,2010	Affinity Capture-Western
	SNCA	LRRK2	biogrid|iid|intact	C terminal	Guerreiro et al.,2013	Affinity Capture-Western
	SNCA	SAP30BP	biogrid	C terminal	Woods et al.,2007	Protein-peptide
	SNCA	NUFIP1	biogrid	N terminal	Huttlin et al.,2021	Affinity Capture-MS
	SNCA	BAX	biogrid	C terminal	Sankha et al.,2020	Co-localization
	SNCA	DCP1A	biogrid	N terminal	Kennedy et al., 2020	Affinity Capture-MS
	SNCA	EDC4	biogrid	N terminal	Kennedy et al., 2020	Affinity Capture-MS
	SNCA	SNAP25	manual	C terminal	Burré et al.,2020	experimental
	SNCA	VAMP2	biogrid	C terminal	Van Diggelen et al.,2020	Reconstituted Complex
	SNCA	BCL2L1	Manual	C terminal	S Chakrabarti et al., 2020	Computational prediction
	SNCA	NLRP1	Manual	N terminal	Deyell et al.,2023	Immunoblot
	SNCA	STI1	biogrid	C-terminal	Griffin TA et al.,2023	Proximity Label-MS
	SNCA	SNCA	biogrid	N/C-terminal	Woods et al.,2007	Co-fractionation
	SNCA	Septin4	Hub proteins protein protein data	N-terminal	Woods et al.,2007	Phage Display Libarary
	SNCA	KLC1	biogrid	N-terminal	Woods et al.,2007	Phage Display Libarary
	SNCA	DHC1	biogrid	N-terminal	Woods et al.,2007	Phage Display Libarary
	SNCA	Synapsin-1	manual	N-terminal	Woods et al.,2007	Phage Display Libarary
	SNCA	ENC1	biogrid	N-terminal	Woods et al.,2007	Phage Display Libarary
	SNCA	SORCIN	biogrid	N-terminal	Woods et al.,2007	Phage Display Libarary
	SNCA	Annexin A6	biogrid	N-terminal	Woods et al.,2007	Phage Display Libarary
	SNCA	BDH2	biogrid	N-terminal	Woods et al.,2007	Phage Display Libarary
	SNCA	GRK2	biogrid	N-terminal	Woods et al.,2007	Phage Display Libarary
	SNCA	USP47	biogrid	N-terminal	Woods et al.,2007	Phage Display Libarary
	SNCA	PFDN2	biogrid	N-terminal	Woods et al.,2007	Phage Display Libarary
	SNCA	Hsc70	biogrid	N-terminal	Woods et al.,2007	Phage Display Libarary
	SNCA	PELP1	biogrid	N-terminal	Woods et al.,2007	Phage Display Libarary
	SNCA	PRDX1	biogrid	N-terminal	Woods et al.,2007	Phage Display Libarary
	SNCA	COX1	biogrid	N-terminal	Woods et al.,2007	Phage Display Libarary
	SNCA	α-Tubulin	manual	N-terminal	Amadeo A et al.,2021	Phage Display Libarary
	SNCA	VDAC1	biogrid	C-terminal	McFarland et al.,2008	Affinity Capture-Western
	SNCA	CLTC	biogrid	C-terminal	McFarland et al.,2008	Affinity Capture-Western
	SNCA	Ap1b1	biogrid	C-terminal	McFarland et al.,2008	Affinity Capture-MS
	SNCA	Uqcrc1	biogrid	C-terminal	McFarland et al.,2008	Affinity Capture-MS
	SNCA	Uqcrc2	biogrid	C-terminal	McFarland et al.,2008	Affinity Capture-Western
	SNCA	Ank2	biogrid	C-terminal	McFarland et al.,2008	Affinity Capture-MS
	SNCA	Ina	biogrid	C-terminal	Griffin TA et al.,2023	Proximity Label-MS
	SNCA	Myo5a	biogrid	C-terminal	McFarland et al.,2008	Affinity Capture-MS
	SNCA	Mylc2b	biogrid	C-terminal	McFarland et al.,2008	Affinity Capture-MS
	SNCA	Bcas1	biogrid	C-terminal	McFarland et al.,2008	Affinity Capture-MS
	SNCA	Ctnnb1	biogrid	C-terminal	McFarland et al.,2008	Affinity Capture-MS
	SNCA	Dynll1	biogrid	C-terminal	McFarland et al.,2008	Pull Down Assay, Westernblot and MS
	SNCA	Ctnna2	biogrid	C-terminal	McFarland et al.,2008	Pull Down Assay, Westernblot and MS
	SNCA	Sptan1	biogrid	C-terminal	McFarland et al.,2008	Pull Down Assay, Westernblot and MS
	SNCA	Myh10	biogrid	C-terminal	McFarland et al.,2008	Pull Down Assay, Westernblot and MS
	SNCA	Nefl	biogrid	C-terminal	McFarland et al.,2008	Pull Down Assay, Westernblot and MS
	SNCA	Trim3	biogrid	C-terminal	McFarland et al.,2008	Pull Down Assay, Westernblot and MS
	SNCA	Capza2	biogrid	C-terminal	McFarland et al.,2008	Pull Down Assay, Westernblot and MS
	SNCA	Dctn2	biogrid	C-terminal	McFarland et al.,2008	Pull Down Assay, Westernblot and MS
	SNCA	Map1lc3a	biogrid	C-terminal	McFarland et al.,2008	Pull Down Assay, Westernblot and MS
	SNCA	SPTBN1	biogrid	C-terminal	McFarland et al.,2008	Pull Down Assay, Westernblot and MS
	SNCA	Epb41l2	biogrid	C-terminal	McFarland et al.,2008	Pull Down Assay, Westernblot and MS
	SNCA	Tmod2	biogrid	C-terminal	McFarland et al.,2008	Pull Down Assay, Westernblot and MS
	SNCA	Epb41l3	biogrid	C-terminal	McFarland et al.,2008	Pull Down Assay, Westernblot and MS
	SNCA	Actb	biogrid	C-terminal	McFarland et al.,2008	Pull Down Assay, Westernblot and MS
	SNCA	Actg1	biogrid	C-terminal	McFarland et al.,2008	Pull Down Assay, Westernblot and MS
	SNCA	Mtap6	biogrid	C-terminal	McFarland et al.,2008	Pull Down Assay, Westernblot and MS
	SNCA	MAP1B	biogrid	C-terminal	McFarland et al.,2008	Pull Down Assay, Westernblot and MS
	SNCA	Tubb6	biogrid	C-terminal	McFarland et al.,2008	Pull Down Assay, Westernblot and MS
	SNCA	Dynll2	biogrid	C-terminal	McFarland et al.,2008	Pull Down Assay, Westernblot and MS
	SNCA	Tppp	biogrid	C-terminal	McFarland et al.,2008	Pull Down Assay, Westernblot and MS
	SNCA	Tubb4	biogrid	C-terminal	McFarland et al.,2008	Pull Down Assay, Westernblot and MS
	SNCA	Tubb5	biogrid	C-terminal	McFarland et al.,2008	Pull Down Assay, Westernblot and MS
	SNCA	Tubb3	biogrid	C-terminal	McFarland et al.,2008	Pull Down Assay, Westernblot and MS
	SNCA	Tuba4	biogrid	C-terminal	McFarland et al.,2008	Pull Down Assay, Westernblot and MS
	SNCA	Actr1b	biogrid	C-terminal	McFarland et al.,2008	Pull Down Assay, Westernblot and MS
	SNCA	Actr1a	biogrid	C-terminal	McFarland et al.,2008	Pull Down Assay, Westernblot and MS
	SNCA	MAP2	biogrid	C-terminal	McFarland et al.,2008	Pull Down Assay, Westernblot and MS
	SNCA	Map1a	biogrid	C-terminal	McFarland et al.,2008	Pull Down Assay, Westernblot and MS
	SNCA	MAP4	biogrid	C-terminal	McFarland et al.,2008	Pull Down Assay, Westernblot and MS
	SNCA	MAP7D1	biogrid	C-terminal	McFarland et al.,2008	Pull Down Assay, Westernblot and MS
	SNCA	Slc25a3	biogrid	C-terminal	McFarland et al.,2008	Pull Down Assay, Westernblot and MS
	SNCA	Mtch2	biogrid	C-terminal	McFarland et al.,2008	Pull Down Assay, Westernblot and MS
	SNCA	Slc25a12	biogrid	C-terminal	McFarland et al.,2008	Pull Down Assay, Westernblot and MS
	SNCA	Slc25a11	biogrid	C-terminal	McFarland et al.,2008	Pull Down Assay, Westernblot and MS
	SNCA	Slc25a13	biogrid	C-terminal	McFarland et al.,2008	Pull Down Assay, Westernblot and MS
	SNCA	HSPA9	biogrid	C-terminal	McFarland et al.,2008	Pull Down Assay, Westernblot and MS
	SNCA	Hspa5	biogrid	C-terminal	McFarland et al.,2008	Pull Down Assay, Westernblot and MS
	SNCA	Tomm22	biogrid	C-terminal	McFarland et al.,2008	Pull Down Assay, Westernblot and MS
	SNCA	Vdac2	biogrid	C-terminal	McFarland et al.,2008	Pull Down Assay, Westernblot and MS
	SNCA	Vdac3	biogrid	C-terminal	McFarland et al.,2008	Pull Down Assay, Westernblot and MS
	SNCA	Kcnab2	biogrid	C-terminal	McFarland et al.,2008	Pull Down Assay, Westernblot and MS
	SNCA	Kcnab1	biogrid	C-terminal	McFarland et al.,2008	Pull Down Assay, Westernblot and MS
	SNCA	Atp5h	biogrid	C-terminal	McFarland et al.,2008	Pull Down Assay, Westernblot and MS
	SNCA	Atp5c1	biogrid	C-terminal	McFarland et al.,2008	Pull Down Assay, Westernblot and MS
	SNCA	Atp5f1	biogrid	C-terminal	McFarland et al.,2008	Pull Down Assay, Westernblot and MS
	SNCA	Atp6v1b2	biogrid	C-terminal	McFarland et al.,2008	Pull Down Assay, Westernblot and MS
	SNCA	Atp6v0a1	biogrid	C-terminal	McFarland et al.,2008	Pull Down Assay, Westernblot and MS
	SNCA	Gnao1	biogrid	C-terminal	McFarland et al.,2008	Affinity Capture-MS
	SNCA	Mgst3	biogrid	C-terminal	McFarland et al.,2008	Affinity Capture-MS
	SNCA	Immt	biogrid	C-terminal	McFarland et al.,2008	Affinity Capture-MS
	SNCA	Stx1a	biogrid	C-terminal	McFarland et al.,2008	Affinity Capture-MS
	SNCA	Slc1a2	biogrid	C-terminal	McFarland et al.,2008	Affinity Capture-MS
	SNCA	Ndufa2	biogrid	C-terminal	McFarland et al.,2008	Affinity Capture-MS
	SNCA	Cox6b1	biogrid	C-terminal	McFarland et al.,2008	Affinity Capture-MS
	SNCA	Cd47	biogrid	C-terminal	McFarland et al.,2008	Affinity Capture-MS
	SNCA	Glul	biogrid	C-terminal	McFarland et al.,2008	Affinity Capture-MS
	SNCA	Syt2	biogrid	C-terminal	McFarland et al.,2008	Affinity Capture-MS
	SNCA	Icam5	bigrid	C-terminal	McFarland et al.,2008	Affinity Capture-MS
	SNCA	Phb	biogrid	C-terminal	McFarland et al.,2008	Affinity Capture-MS
	SNCA	Chchd3	biogrid	C-terminal	McFarland et al.,2008	Affinity Capture-MS
	SNCA	Hk1	biogrid	C-terminal	McFarland et al.,2008	Affinity Capture-MS
	SNCA	Phb2	biogrid	C-terminal	McFarland et al.,2008	Affinity Capture-MS
	SNCA	SEPTIN2	biogrid		Ihara M et al.,2003	Affinity chromatography technology
	SNCA	PLD1	biogrid|hprd		Ahn BH et al., 2002	Affinity chromatography technology
	SNCA	MAPK8	biogrid|iid|innatedb		Pan ZZ et al.,2002	Affinity chromatography technology
	SNCA	SNCB	biogrid|hprd|iid|intact		Hashimoto M et al.,2001	Affinity chromatography technology
	SNCA	GRK1	biogrid|iid		Pronin AN et al.,2000	Enzymatic study
	SNCA	GRK6	biogrid|hprd|iid		Pronin AN et al.,2000	Enzymatic study
	SNCA	CDC42EP3	biogrid		Schnack C et al.,2008	Pull down
	SNCA	CDC42SE1	biogrid		Schnack C et al.,2008	Pull down
	SNCA	ARHGAP15	biogrid		Schnack C et al.,2008	Pull down
	SNCA	ADAP2	biogrid		Schnack C et al.,2008	Pull down
	SNCA	DMTN	biogrid|iid		Schnack C et al.,2008	Pull down
	SNCA	GABARAPL1	biogrid		Schnack C et al.,2008	Pull down
	SNCA	KIAA1191	biogrid|iid		Schnack C et al.,2008	Pull down
	SNCA	RNF10	biogrid|intact		Schnack C et al.,2008	Pull down|two hybrid array
	SNCA	MEF2D	biogrid		Schnack C et al.,2008	Pull down
	SNCA	IARS1	biogrid|intact		Schnack C et al.,2008	Affinity chromatography technology
	SNCA	HERPUD1	biogrid		Miura H et al.,2010	affinity chromatography technology
	SNCA	TRAF6	biogrid		Zucchelli S et al.,2010	affinity chromatography technology
	SNCA	SIAH1	biogrid|iid|innatedb		Szargel R et al.,2016	affinity chromatography technology
	SNCA	NEDD4	biogrid		Sugeno N et al.,2014	affinity chromatography technology
	SNCA	PDE4DIP	biogrid|intact|mint		Vinayagam A et al.,2011	two hybrid
	SNCA	APLP1	biogrid|intact|mint		Vinayagam A et al.,2011	two hybrid
	SNCA	DOCK7	biogrid|intact|mint		Vinayagam A et al.,2011	two hybrid
	SNCA	EEF1A1	biogrid|intact|mint		Vinayagam A et al.,2011	two hybrid
	SNCA	SDF4	biogrid|intact|mint		Vinayagam A et al.,2011	two hybrid
	SNCA	USP9X	biogrid|iid		Rott R et al.,2011	affinity chromatography technology
	SNCA	STUB1	biogrid|iid		Kalia LV et al.,2011	affinity chromatography technology
	SNCA	BAG5	biogrid		Kalia LV et al.,2011	affinity chromatography technology
	SNCA	SQSTM1	biogrid|hprd|intact		Haenig C et al.,2020	imaging technique|two hybrid array
	SNCA	PINK1	biogrid|iid		Szargel R et al.,2016	affinity chromatography technology|pull down
	SNCA	PIN1	biogrid|iid|innatedb		Ryo A et al.,2006	affinity chromatography technology
	SNCA	PLCB2	biogrid		Narayanan V et al.,2005	pull down
	SNCA	GSK3B	biogrid|iid|intact|mint		Kawakami F et al.,2011	pull down
	SNCA	HSPB8	biogrid		Bruinsma IB et al.,2011	pull down
	SNCA	HSPB2	biogrid		Bruinsma IB et al.,2011	pull down
	SNCA	TUBA1B	biogrid|intact		Haenig C et al.,2020	affinity chromatography technology|two hybrid array|two hybrid pooling approach|unspecified method|validated two hybrid
	SNCA	RAB8A	biogrid|iid|intact		Yin G et al.,2014	affinity chromatography technology|fluorescence microscopy
	SNCA	ACTA1	biogrid|iid		Sousa VL et al.,2009	pull down
	SNCA	DYNC1H1	biogrid|iid|intact		Hein MY et al.,2015	affinity chromatography technology|anti tag coimmunoprecipitation|unspecified method
	SNCA	HSD17B4	biogrid		Woods WS et al.,2007	unspecified method
	SNCA	FKBP4	biogrid		Woods WS et al.,2007	unspecified method
	SNCA	ARPP19	biogrid|iid		Woods WS et al.,2007	pull down
	SNCA	CAV1	biogrid		Madeira A et al.,2011	pull down
	SNCA	ARRB1	biogrid|iid		Kim KS et al.,2010	affinity chromatography technology
	SNCA	RALGDS	biogrid		Kim KS et al.,2010	affinity chromatography technology
	SNCA	PRKCD	biogrid|iid		Kaul S et al.,2005	affinity chromatography technology
	SNCA	BAD	biogrid|hprd|iid|intact		Kennedy SA et al.,2020	affinity chromatography technology|anti tag coimmunoprecipitation
	SNCA	PARK7	biogrid|dip|iid|intact		Zondler L et al.,2014	affinity chromatography technology|anti tag coimmunoprecipitation|protein complementation assay
	SNCA	PLK1	biogrid|iid		Mbefo MK et al.,2010	enzymatic study
	SNCA	PLK2	biogrid		Wang S et al.,2012	enzymatic study
	SNCA	PLK3	biogrid		Mbefo MK et al.,2010	enzymatic study
	SNCA	CSNK2A1	biogrid|hprd|iid|intact		Qing H et al.,2009	enzymatic study|protein kinase assay
	SNCA	CSNK1A1	biogrid		Kim EJ et al.,2006	enzymatic study
	SNCA	RABAC1	biogrid|intact		Lee HJ et al.,2011	affinity chromatography technology|anti bait coimmunoprecipitation|fluorescence microscopy|phage display|pull down
	SNCA	DYRK1A	biogrid|iid		Kim EJ et al.,2006	affinity chromatography technology|enzymatic study
	SNCA	H3C15	biogrid|intact		Haenig C et al.,2020	affinity chromatography technology|imaging technique|two hybrid array|two hybrid pooling approach|validated two hybrid
	SNCA	CSNK1D	biogrid|hprd|iid|intact		Haenig C et al.,2020	enzymatic study|imaging technique|proximity ligation assay|two hybrid array|two hybrid pooling approach|validated two hybrid
	SNCA	TUBB1	biogrid		Wersinger C et al.,2005	affinity chromatography technology
	SNCA	KLK6	biogrid|hprd|iid|intact		Haenig C et al.,2020	enzymatic study|two hybrid array|two hybrid pooling approach|validated two hybrid
	SNCA	CHMP5	biogrid|iid		Kristensen AR et al.,2012	biochemical
	SNCA	NEDD4L	biogrid		Mund T et al.,2018	enzymatic study
	SNCA	FBXW7	biogrid|iid		Baek HJ et al.,2015	affinity chromatography technology
	SNCA	DGUOK	biogrid		Huttlin EL et al.,2015	affinity chromatography technology
	SNCA	DNAAF2	biogrid|intact		Huttlin EL et al.,2015	affinity chromatography technology|anti tag coimmunoprecipitation
	SNCA	FSD1	biogrid		Huttlin EL et al.,2015	affinity chromatography technology
	SNCA	COL7A1	biogrid|intact		Hein MY et al.,2015	affinity chromatography technology|anti tag coimmunoprecipitation
	SNCA	DHCR24	biogrid|intact		Hein MY et al.,2015	affinity chromatography technology|anti tag coimmunoprecipitation
	SNCA	FMR1	biogrid|intact		Hein MY et al.,2015	affinity chromatography technology|anti tag coimmunoprecipitation
	SNCA	ILF3	biogrid|intact		Hein MY et al.,2015	affinity chromatography technology|anti tag coimmunoprecipitation
	SNCA	NCBP1	biogrid|intact		Hein MY et al.,2015	affinity chromatography technology|anti tag coimmunoprecipitation
	SNCA	POLR2H	biogrid|intact		Hein MY et al.,2015	affinity chromatography technology|anti tag coimmunoprecipitation
	SNCA	POLR2L	biogrid|intact		Hein MY et al.,2015	affinity chromatography technology|anti tag coimmunoprecipitation
	SNCA	RREB1	biogrid|intact		Hein MY et al.,2015	affinity chromatography technology|anti tag coimmunoprecipitation
	SNCA	SRSF4	biogrid|intact		Hein MY et al.,2015	affinity chromatography technology|anti tag coimmunoprecipitation
	SNCA	TAF7	biogrid|intact		Hein MY et al.,2015	affinity chromatography technology|anti tag coimmunoprecipitation
	SNCA	FXR1	biogrid|intact		Hein MY et al.,2015	affinity chromatography technology|anti tag coimmunoprecipitation
	SNCA	AKAP17A	biogrid|intact		Hein MY et al.,2015	affinity chromatography technology|anti tag coimmunoprecipitation
	SNCA	EFTUD2	biogrid|intact		Hein MY et al.,2015	affinity chromatography technology|anti tag coimmunoprecipitation
	SNCA	FXR2	biogrid|intact		Hein MY et al.,2015	affinity chromatography technology|anti tag coimmunoprecipitation
	SNCA	PATJ	biogrid|intact		Hein MY et al.,2015	affinity chromatography technology|anti tag coimmunoprecipitation
	SNCA	SRRM1	biogrid|intact		Hein MY et al.,2015	affinity chromatography technology|anti tag coimmunoprecipitation
	SNCA	CGRRF1	biogrid|intact		Hein MY et al.,2015	affinity chromatography technology|anti tag coimmunoprecipitation
	SNCA	RRAS2	biogrid|intact		Hein MY et al.,2015	affinity chromatography technology|anti tag coimmunoprecipitation
	SNCA	NCBP2	biogrid|intact		Hein MY et al.,2015	affinity chromatography technology|anti tag coimmunoprecipitation
	SNCA	MTREX	biogrid|intact		Hein MY et al.,2015	affinity chromatography technology|anti tag coimmunoprecipitation
	SNCA	VIRMA	biogrid|intact		Hein MY et al.,2015	affinity chromatography technology|anti tag coimmunoprecipitation
	SNCA	PRPF19	biogrid|intact		Hein MY et al.,2015	affinity chromatography technology|anti tag coimmunoprecipitation
	SNCA	SGSM3	biogrid		Hein MY et al.,2015	affinity chromatography technology
	SNCA	HERC5	biogrid|intact		Hein MY et al.,2015	affinity chromatography technology|anti tag coimmunoprecipitation
	SNCA	SRRT	biogrid|intact		Hein MY et al.,2015	affinity chromatography technology|anti tag coimmunoprecipitation
	SNCA	PPIL3	biogrid|intact		Hein MY et al.,2015	affinity chromatography technology|anti tag coimmunoprecipitation
	SNCA	SMU1	biogrid|intact		Hein MY et al.,2015	affinity chromatography technology|anti tag coimmunoprecipitation
	SNCA	ZCCHC8	biogrid|intact		Hein MY et al.,2015	affinity chromatography technology|anti tag coimmunoprecipitation
	SNCA	P3H1	biogrid|intact		Hein MY et al.,2015	affinity chromatography technology|anti tag coimmunoprecipitation
	SNCA	CEP295	biogrid|intact		Hein MY et al.,2015	affinity chromatography technology|anti tag coimmunoprecipitation
	SNCA	TGS1	biogrid|intact		Hein MY et al.,2015	affinity chromatography technology|anti tag coimmunoprecipitation
	SNCA	CMBL	biogrid|intact		Hein MY et al.,2015	affinity chromatography technology|anti tag coimmunoprecipitation
	SNCA	LAMTOR4	biogrid|intact		Hein MY et al.,2015	affinity chromatography technology|anti tag coimmunoprecipitation
	SNCA	NDFIP1	biogrid|iid		Xing LF et al.,2016	affinity chromatography technology
	SNCA	USP8	biogrid		Alexopoulou Z et al.,2016	affinity chromatography technology|enzymatic study|protein complementation assay
	SNCA	USP7	biogrid		Alexopoulou Z et al.,2016	enzymatic study
	SNCA	MAN2C1	biogrid|intact		Huttlin EL et al.,2017	affinity chromatography technology|anti tag coimmunoprecipitation
	SNCA	TMPRSS12	biogrid|intact		Huttlin EL et al.,2017	affinity chromatography technology|anti tag coimmunoprecipitation
	SNCA	SERPINB13	biogrid|intact		Huttlin EL et al.,2017	affinity chromatography technology|anti tag coimmunoprecipitation
	SNCA	PREP	biogrid		Savolainen MH et al.,2015	protein complementation assay|pull down
	SNCA	PDIA2	biogrid		27142583	pull down
	SNCA	YOD1	biogrid		Mund T et al.,2018	enzymatic study
	SNCA	ZRANB1	biogrid		Mund T et al.,2018	enzymatic study
	SNCA	SMURF2	biogrid		Mund T et al.,2018	enzymatic study
	SNCA	NTRK2	biogrid		Kang SS et al.2017	affinity chromatography technology|imaging technique
	SNCA	AMBRA1	biogrid		Miki Y et al.2018	affinity chromatography technology|imaging technique|pull down
	SNCA	DNAJC5	biogrid|intact		Trepte P et al.,2018	bioluminescence resonance energy transfer|fluorescent resonance energy transfer
	SNCA	USP10	biogrid		Takahashi M et al.,2018	imaging technique
	SNCA	BICD2	biogrid		Redwine WB et al.,2017	bioid
	SNCA	H1-1	biogrid		Duce JA et al.,2006	pull down
	SNCA	SKP1	biogrid|intact		Kennedy SA et al.,2020	affinity chromatography technology|anti tag coimmunoprecipitation
	SNCA	FBXL5	biogrid		Gerez JA et al.,2019	affinity chromatography technology|enzymatic study
	SNCA	NRGN	biogrid|iid		Koob AO et al.,2014	affinity chromatography technology
	SNCA	UBE2D2	biogrid|innatedb		Zilberzwige-Tal S et al.,2019	enzymatic study
	SNCA	ATXN1	biogrid|intact		Hosp F et al.,2015	affinity chromatography technology|anti bait coimmunoprecipitation|anti tag coimmunoprecipitation
	SNCA	PPP3CA	biogrid		Shi X et al.,2018	affinity chromatography technology|pull down
	SNCA	RHOA	biogrid|intact		Kennedy SA et al.,2020	affinity chromatography technology|anti tag coimmunoprecipitation
	SNCA	YWHAZ	biogrid|intact		Kennedy SA et al.,2020	affinity chromatography technology|anti tag coimmunoprecipitation
	SNCA	HSPH1	biogrid|iid|intact		Kennedy SA et al.,2020	affinity chromatography technology|anti tag coimmunoprecipitation
	SNCA	EDC3	biogrid|intact		Kennedy SA et al.,2020	affinity chromatography technology|anti tag coimmunoprecipitation
	SNCA	DCP2	biogrid|intact		Kennedy SA et al.,2020	affinity chromatography technology|anti tag coimmunoprecipitation
	SNCA	RARS1	biogrid|intact		Kennedy SA et al.,2020	affinity chromatography technology|anti tag coimmunoprecipitation
	SNCA	PPIA	biogrid|intact		Kennedy SA et al.,2020	affinity chromatography technology|anti tag coimmunoprecipitation
	SNCA	FASN	biogrid|intact		Kennedy SA et al.,2020	affinity chromatography technology|anti tag coimmunoprecipitation
	SNCA	MRPS22	biogrid|intact		Kennedy SA et al.,2020	affinity chromatography technology|anti tag coimmunoprecipitation
	SNCA	MRPS33	biogrid|intact		Kennedy SA et al.,2020	affinity chromatography technology|anti tag coimmunoprecipitation
	SNCA	STK38	biogrid|intact		Kennedy SA et al.,2020	affinity chromatography technology|anti tag coimmunoprecipitation
	SNCA	FBXO2	biogrid|intact		Kennedy SA et al.,2020	affinity chromatography technology|anti tag coimmunoprecipitation
	SNCA	SART3	biogrid|intact		Kennedy SA et al.,2020	affinity chromatography technology|anti tag coimmunoprecipitation
	SNCA	RCN1	biogrid|intact		Kennedy SA et al.,2020	affinity chromatography technology|anti tag coimmunoprecipitation
	SNCA	LUC7L	biogrid|intact		Kennedy SA et al.,2020	affinity chromatography technology|anti tag coimmunoprecipitation
	SNCA	SUB1	biogrid|intact		Kennedy SA et al.,2020	affinity chromatography technology|anti tag coimmunoprecipitation
	SNCA	SET	biogrid		Kennedy SA et al.,2020	affinity chromatography technology
	SNCA	UBE2W	biogrid		Ye Y et al.,2019	enzymatic study
	SNCA	ATG5	intact		Filimonenko M et al.,2010	anti tag coimmunoprecipitation
	SNCA	WDFY3	intact		Filimonenko M et al.,2010	anti tag coimmunoprecipitation
	SNCA	MAP1LC3B	intact		Filimonenko M et al.,2010	anti tag coimmunoprecipitation
	SNCA	HTT	iid|intact|mint		Herrera F et al.,2012	bimolecular fluorescence complementation|comigration in non denaturing gel electrophoresis|fluorescence microscopy
	SNCA	YWHAH	hprd|iid|intact		Haenig C et al.,2020	atomic force microscopy|circular dichroism|confocal microscopy|electrophoretic mobility-based method|fluorescence polarization spectroscopy|transmission electron microscopy|two hybrid array|two hybrid pooling approach|validated two hybrid
	SNCA	KMT5A	intact		Kennedy SA et al.,2020	anti tag coimmunoprecipitation
	SNCA	MANF	intact		Haenig C et al.,2020	two hybrid array|two hybrid pooling approach|validated two hybrid
	SNCA	MRTFA	intact		Haenig C et al.,2020	two hybrid array|two hybrid pooling approach|validated two hybrid
	SNCA	VHL	intact		Haenig C et al.,2020	two hybrid array|two hybrid pooling approach|validated two hybrid
	SNCA	BAG6	intact		Haenig C et al.,2020	two hybrid array|two hybrid pooling approach|validated two hybrid
	SNCA	RBM11	intact		Haenig C et al.,2020	two hybrid array|two hybrid pooling approach|validated two hybrid
	SNCA	GNB2	intact		Haenig C et al.,2020	two hybrid array|two hybrid pooling approach|validated two hybrid
	SNCA	UBA52	intact		Haenig C et al.,2020	two hybrid array|two hybrid pooling approach|validated two hybrid
	SNCA	AP2B1	intact		Haenig C et al.,2020	two hybrid array|two hybrid pooling approach|validated two hybrid
	SNCA	PDZK1IP1	intact		Haenig C et al.,2020	two hybrid array|two hybrid pooling approach|validated two hybrid
	SNCA	FKBP1A	intact		Haenig C et al.,2020	two hybrid array|two hybrid pooling approach|validated two hybrid
	SNCA	ARL16	intact		Haenig C et al.,2020	two hybrid array|two hybrid pooling approach|validated two hybrid
	SNCA	UBXN1	intact		Haenig C et al.,2020	two hybrid array|two hybrid pooling approach|validated two hybrid
	SNCA	PRKCE	hprd|iid|intact		Haenig C et al.,2020	two hybrid array|two hybrid pooling approach|validated two hybrid
	SNCA	CYCS	hprd|iid|intact		Haenig C et al.,2020	two hybrid array|two hybrid pooling approach|validated two hybrid
	SNCA	IFI35	intact		Haenig C et al.,2020	two hybrid array|two hybrid pooling approach|validated two hybrid
	SNCA	H3C7	intact		Haenig C et al.,2020	two hybrid array|two hybrid pooling approach|validated two hybrid
	SNCA	PSMC1	intact		Haenig C et al.,2020	two hybrid array|two hybrid pooling approach|validated two hybrid
	SNCA	TDG	intact		Haenig C et al.,2020	two hybrid array|two hybrid pooling approach|validated two hybrid
	SNCA	RAPSN	intact		Haenig C et al.,2020	two hybrid array|two hybrid pooling approach|validated two hybrid
	SNCA	TERF2	intact		Haenig C et al.,2020	two hybrid array|two hybrid pooling approach|validated two hybrid
	SNCA	TBR1	intact		Haenig C et al.,2020	two hybrid array|two hybrid pooling approach|validated two hybrid
	SNCA	CLPP	intact		Haenig C et al.,2020	two hybrid array|two hybrid pooling approach|validated two hybrid
	SNCA	SGSM1	intact		Haenig C et al.,2020	two hybrid array|two hybrid pooling approach|validated two hybrid
	SNCA	C12orf74	intact		Haenig C et al.,2020	two hybrid array|two hybrid pooling approach|validated two hybrid
	SNCA	C6orf141	intact		Haenig C et al.,2020	two hybrid array|two hybrid pooling approach|validated two hybrid
	SNCA	ZNF57	intact		Haenig C et al.,2020	two hybrid array|two hybrid pooling approach|validated two hybrid
	SNCA	IQSEC1	intact		Haenig C et al.,2020	two hybrid array|two hybrid pooling approach|validated two hybrid
	SNCA	OTUD7B	intact		Haenig C et al.,2020	two hybrid array|two hybrid pooling approach|validated two hybrid
	SNCA	ABHD17C	intact		Haenig C et al.,2020	two hybrid array|two hybrid pooling approach|validated two hybrid
	SNCA	FOXR1	intact		Haenig C et al.,2020	two hybrid array|two hybrid pooling approach|validated two hybrid
	SNCA	PACS1	intact		Haenig C et al.,2020	two hybrid array|two hybrid pooling approach|validated two hybrid
	SNCA	RNF111	intact		Haenig C et al.,2020	two hybrid array|two hybrid pooling approach|validated two hybrid
	SNCA	ANKRD13D	intact		Haenig C et al.,2020	two hybrid array|two hybrid pooling approach|validated two hybrid
	SNCA	OOSP2	intact		Haenig C et al.,2020	two hybrid array|two hybrid pooling approach|validated two hybrid
	SNCA	CENPV	intact		Haenig C et al.,2020	luminescence based mammalian interactome mapping|two hybrid array|two hybrid pooling approach|validated two hybrid
	SNCA	CRLF3	intact		Haenig C et al.,2020	two hybrid array|two hybrid pooling approach|validated two hybrid
	SNCA	RNF168	intact		Haenig C et al.,2020	two hybrid array|two hybrid pooling approach|validated two hybrid
	SNCA	LNX2	intact		Haenig C et al.,2020	two hybrid array|two hybrid pooling approach|validated two hybrid
	SNCA	RYBP	intact		Haenig C et al.,2020	two hybrid array|two hybrid pooling approach|validated two hybrid
	SNCA	MPND	intact		Haenig C et al.,2020	two hybrid array|two hybrid pooling approach|validated two hybrid
	SNCA	CAMKK1	intact		Haenig C et al.,2020	two hybrid array|two hybrid pooling approach|validated two hybrid
	SNCA	ZNF557	intact		Haenig C et al.,2020	two hybrid array|two hybrid pooling approach|validated two hybrid
	SNCA	ZNF366	intact		Haenig C et al.,2020	two hybrid array|two hybrid pooling approach|validated two hybrid
	SNCA	METTL27	intact		Haenig C et al.,2020	two hybrid array|two hybrid pooling approach|validated two hybrid
	SNCA	ARFGAP1	intact		Haenig C et al.,2020	two hybrid array|two hybrid pooling approach|validated two hybrid
	SNCA	DKFZp547K2416	intact		Haenig C et al.,2020	two hybrid array|two hybrid pooling approach|validated two hybrid
	SNCA	ZSCAN1	intact		Haenig C et al.,2020	two hybrid array|two hybrid pooling approach|validated two hybrid
	SNCA	SPATA22	intact		Haenig C et al.,2020	two hybrid array|two hybrid pooling approach|validated two hybrid
	SNCA	PARP11	intact		Haenig C et al.,2020	two hybrid array|two hybrid pooling approach|validated two hybrid
	SNCA	ARFGAP3	intact		Haenig C et al.,2020	two hybrid array|two hybrid pooling approach|validated two hybrid
	SNCA	CHMP1A	intact		Haenig C et al.,2020	two hybrid array|two hybrid pooling approach|validated two hybrid
	SNCA	SMURF1	intact		Haenig C et al.,2020	two hybrid array|two hybrid pooling approach|validated two hybrid
	SNCA	HES4	intact		Haenig C et al.,2020	two hybrid array|two hybrid pooling approach|validated two hybrid
	SNCA	LHX5	intact		Haenig C et al.,2020	two hybrid array|two hybrid pooling approach|validated two hybrid
	SNCA	ATG10	intact		Haenig C et al.,2020	two hybrid array|two hybrid pooling approach|validated two hybrid
	SNCA	TOLLIP	intact		Haenig C et al.,2020	two hybrid array|two hybrid pooling approach|validated two hybrid
	SNCA	WDR61	intact		Haenig C et al.,2020	two hybrid array|two hybrid pooling approach|validated two hybrid
	SNCA	LDHAL6B	intact		Haenig C et al.,2020	two hybrid array|two hybrid pooling approach|validated two hybrid
	SNCA	KRTAP9-2	intact		Haenig C et al.,2020	two hybrid array|two hybrid pooling approach|validated two hybrid
	SNCA	UBAC1	intact		Haenig C et al.,2020	two hybrid array|two hybrid pooling approach|validated two hybrid
	SNCA	SULT4A1	iid|intact		Haenig C et al.,2020	two hybrid array|two hybrid pooling approach|validated two hybrid
	SNCA	SPAG8	intact		Haenig C et al.,2020	two hybrid array|two hybrid pooling approach|validated two hybrid
	SNCA	UIMC1	intact		Haenig C et al.,2020	two hybrid array|two hybrid pooling approach|validated two hybrid
	SNCA	ZMAT2	intact		Haenig C et al.,2020	two hybrid array|two hybrid pooling approach|validated two hybrid
	SNCA	L3MBTL3	intact		Haenig C et al.,2020	two hybrid array|two hybrid pooling approach|validated two hybrid
	SNCA	OTUB1	intact		Haenig C et al.,2020	two hybrid array|two hybrid pooling approach|validated two hybrid
	SNCA	RNF183	intact		Haenig C et al.,2020	two hybrid array|two hybrid pooling approach|validated two hybrid
	SNCA	HDAC10	intact		Haenig C et al.,2020	two hybrid array|two hybrid pooling approach|validated two hybrid
	SNCA	SYMPK	intact		Haenig C et al.,2020	two hybrid array|two hybrid pooling approach|validated two hybrid
	SNCA	ASB13	intact		Haenig C et al.,2020	two hybrid array|two hybrid pooling approach|validated two hybrid
	SNCA	HNRNPLL	intact		Haenig C et al.,2020	two hybrid array|two hybrid pooling approach|validated two hybrid
	SNCA	TWIST2	intact		Haenig C et al.,2020	two hybrid array|two hybrid pooling approach|validated two hybrid
	SNCA	RNF138	intact		Haenig C et al.,2020	two hybrid array|two hybrid pooling approach|validated two hybrid
	SNCA	BRK1	intact		Haenig C et al.,2020	two hybrid array|two hybrid pooling approach|validated two hybrid
	SNCA	ZNF296	intact		Haenig C et al.,2020	two hybrid array|two hybrid pooling approach|validated two hybrid
	SNCA	MGARP	intact		Haenig C et al.,2020	two hybrid array|two hybrid pooling approach|validated two hybrid
	SNCA	MAGEC3	intact		Haenig C et al.,2020	two hybrid array|two hybrid pooling approach|validated two hybrid
	SNCA	SPPL2B	intact		Haenig C et al.,2020	two hybrid array|two hybrid pooling approach|validated two hybrid
	SNCA	ENKUR	intact		Haenig C et al.,2020	two hybrid array|two hybrid pooling approach|validated two hybrid
	SNCA	LNX1	intact		Haenig C et al.,2020	two hybrid array|two hybrid pooling approach|validated two hybrid
	SNCA	KLF15	intact		Haenig C et al.,2020	two hybrid array|two hybrid pooling approach|validated two hybrid
	SNCA	FEZ2	intact		Haenig C et al.,2020	two hybrid array|two hybrid pooling approach|validated two hybrid
	SNCA	VPS29	intact		Haenig C et al.,2020	two hybrid array|two hybrid pooling approach|validated two hybrid
	SNCA	PCMTD2	intact		Haenig C et al.,2020	two hybrid array|two hybrid pooling approach|validated two hybrid
	SNCA	RNF112	intact		Haenig C et al.,2020	two hybrid array|two hybrid pooling approach|validated two hybrid
	SNCA	RABGEF1	intact		Haenig C et al.,2020	two hybrid array|two hybrid pooling approach|validated two hybrid
	SNCA	LHX6	intact		Haenig C et al.,2020	two hybrid array|two hybrid pooling approach|validated two hybrid
	SNCA	KLHL20	intact		Haenig C et al.,2020	two hybrid array|two hybrid pooling approach|validated two hybrid
	SNCA	MSRB2	intact		Haenig C et al.,2020	two hybrid array|two hybrid pooling approach|validated two hybrid
	SNCA	MTF2	intact		Haenig C et al.,2020	two hybrid array|two hybrid pooling approach|validated two hybrid
	SNCA	COPS3	intact		Haenig C et al.,2020	two hybrid array|two hybrid pooling approach|validated two hybrid
	SNCA	RAN	intact		Haenig C et al.,2020	two hybrid array|two hybrid pooling approach|validated two hybrid
	SNCA	CASP6	intact		Haenig C et al.,2020	two hybrid array|two hybrid pooling approach|validated two hybrid
	SNCA	SYK	hprd|iid		Nakamura T et al.,2002
	SNCA	PTK2B	hprd|iid		Nakamura T et al.,2002
	SNCA	TUBA1A	hprd		Payton JE et al.,2001
	SNCA	MAPK8IP1	hprd		Hashimoto M et al.,2002
	SNCA	YWHAE	hprd|iid		Ostrerova N et al.,1999
	SNCA	COL25A1	hprd		Soderberg L et al.,2005
	SNCA	DLG4	iid
	SNCA	MAP2K1	iid
	SNCA	PTK2	iid
	SNCA	MATK	iid
	SNCA	WAS	iid
	SNCA	CSNK2B	iid
	SNCA	MAPK10	iid
	SNCA	EIF4EBP1	iid
	SNCA	BAK1	iid
	SNCA	FASLG	iid
	SNCA	BCL2L2	iid
	SNCA	KLF1	iid
	SNCA	RPS6KA2	iid
	SNCA	SLC17A7	iid
	SNCA	CSK	iid
	SNCA	BCAR1	iid
	SNCA	BTK	iid
	SNCA	MAPK9	iid
	SNCA	GNG3	iid
	SNCA	AATF	iid
	SNCA	VSNL1	iid
	SNCA	RPS6KA1	iid
	SNCA	MDM2	iid
	SNCA	STYK1	iid
	SNCA	MCL1	iid
	SNCA	MAPK11	iid
	SNCA	PSEN2	iid
	SNCA	PEG3	iid
	SNCA	PAG1	iid
	SNCA	AMPH	iid
	SNCA	GRIN2A	iid
	SNCA	UBE2I	iid
	SNCA	RGS19	iid
	SNCA	PTEN	iid
	SNCA	AK5	iid
	SNCA	RBFOX1	iid
	SNCA	ZAP70	iid
	SNCA	GP6	iid
	SNCA	SH3BP2	iid
	SNCA	MAP3K4	iid
	SNCA	MAPK14	iid
	SNCA	TRAT1	iid
	SNCA	KHDRBS1	iid
	SNCA	PTPRR	iid
	SNCA	BCL2L10	iid
	SNCA	MAP4K1	iid
	SNCA	ABL2	iid
	SNCA	GIT1	iid
	SNCA	PAK5	iid
	SNCA	SLC12A5	iid
	SNCA	MAP3K1	iid
	SNCA	NTRK3	iid
	SNCA	SYT11	iid
	SNCA	PHF24	iid
	SNCA	HPCAL4	iid
	SNCA	NLRP12	iid
	SNCA	CABP1	iid
	SNCA	TNK2	iid
	SNCA	PITPNM3	iid
	SNCA	NRIP3	iid
	SNCA	FRK	iid
	SNCA	SMAD3	iid
	SNCA	ITK	iid
	SNCA	MAP3K3	iid
	SNCA	TEC	iid
	SNCA	RGS4	iid
	SNCA	ATP8A2	iid
	SNCA	DCC	iid
	SNCA	GUCY1B1	iid
	SNCA	FANCC	iid
	SNCA	PICK1	iid
	SNCA	TNK1	iid
	SNCA	PEG10	iid
	SNCA	CREBBP	iid
	SNCA	GRB2	iid
	SNCA	BLNK	iid
	SNCA	PCLO	iid
	SNCA	TRIP10	iid
	SNCA	DOK1	iid
	SNCA	CAMK1G	iid
	SNCA	PIK3CG	iid
	SNCA	PPP2R2B	iid
	SNCA	SV2B	iid
	SNCA	CRYM	iid
	SNCA	DAPK1	iid
	SNCA	DYNLT3	iid
	SNCA	NPTN	iid
	SNCA	IL1RAPL1	iid
	SNCA	RTN4	iid
	SNCA	RYR2	iid
	SNCA	HRH3	iid
	SNCA	P2RX5	iid
	SNCA	DGKQ	iid
	SNCA	CALY	iid
	SNCA	PLEKHA1	iid
	SNCA	RIMS1	iid
	SNCA	MLXIPL	iid
	SNCA	GRIA4	iid
	SNCA	TERF2IP	iid
	SNCA	PDP1	iid
	SNCA	APBA1	iid
	SNCA	GRIN1	iid
	SNCA	CACNG2	iid
	SNCA	ACOT4	iid
	SNCA	NRXN3	iid
	SNCA	GRIA3	iid
	SNCA	JPH4	iid
	SNCA	PTGER3	iid
	SNCA	LGI4	iid
	SNCA	LGI3	iid
	SNCA	NCDN	iid
	SNCA	SCN8A	iid
	SNCA	KCNMB4	iid
	SNCA	STAR	iid
	SNCA	CNTN4	iid
	SNCA	NRXN2	iid
	SNCA	GLRB	iid
	SNCA	CACNA1C	iid
	SNCA	DOC2A	iid
	SNCA	RAPGEF4	iid
	SNCA	SYT4	iid
	SNCA	JPH1	iid
	SNCA	STXBP1	iid
	SNCA	SPTBN4	iid
	SNCA	PPARGC1A	iid
	SNCA	PRKCZ	iid
	SNCA	SLC17A6	iid
	SNCA	NPY5R	iid
	SNCA	LY6E	iid
	SNCA	CLN8	iid
	SNCA	CARTPT	iid
	SNCA	MOAP1	iid
	SNCA	NETO1	iid
	SNCA	TARDBP	iid
	SNCA	RNF19A	iid
	SNCA	PPP2R5D	iid
	SNCA	FGF20	iid
	SNCA	NR4A2	iid
	SNCA	KCNMA1	iid
	SNCA	KCNJ11	iid
	SNCA	ABCC8	iid
	SNCA	PPP1R9B	iid
	SNCA	MCTS1	iid
	SNCA	PDAP1	iid
	SNCA	RPS11	iid
	SNCA	OSCP1	iid
	SNCA	ACTC1	iid
	SNCA	ACTR2	iid
	SNCA	ABCD2	iid
	SNCA	ACLY	iid
	SNCA	BASP1	iid
	SNCA	SEPTIN7	iid
	SNCA	CCT3	iid
	SNCA	CCT4	iid
	SNCA	HNRNPA3	iid
	SNCA	RPS7	iid
	SNCA	RPS6	iid
	SNCA	RPL30	iid
	SNCA	GNB1	iid
	SNCA	ACTR3	iid
	SNCA	DYNC1LI1	iid
	SNCA	RTCB	iid
	SNCA	KPNB1	iid
	SNCA	MAPK3	biogrid		Pan ZZ et al.,2002	Affinity Capture-Western
	SNCA	MAPK1	biogrid		Pan ZZ et al.,2002	Affinity Capture-Western
	SNCA	MAPT	biogrid		Griffin TA et al., 2023	Proximity Label-MS
	SNCA	NAT3	biogrid		Zabrocki P et al.,2008	Phenotypic Suppression
	SNCA	ARL3	biogrid		Willingham S et al.,2003	Synthetic Growth Defect
	SNCA	OPI3	biogrid		Willingham S et al.,2003	Synthetic Growth Defect
	SNCA	COG6	biogrid		Willingham S et al.,2003	Synthetic Growth Defect
	SNCA	PEX2	biogrid		Willingham S et al.,2003	Synthetic Growth Defect
	SNCA	VPS52	biogrid		Griffin TA et al., 2023	Proximity Label-MS
	SNCA	TLG2	biogrid		Willingham S et al.,2003	Synthetic Growth Defect
	SNCA	VPS28	biogrid		Willingham S et al.,2003	Synthetic Growth Defect
	SNCA	YAT1	biogrid		Willingham S et al.,2003	Synthetic Growth Defect
	SNCA	SOD2	biogrid		Willingham S et al.,2003	Synthetic Growth Defect
	SNCA	APE2	biogrid		Willingham S et al.,2003	Synthetic Growth Defect
	SNCA	ARO1	biogrid		Willingham S et al.,2003	Synthetic Growth Defect
	SNCA	CRH1	biogrid		Willingham S et al.,2003	Synthetic Growth Defect
	SNCA	ATG15	biogrid		Willingham S et al.,2003	Synthetic Growth Defect
	SNCA	DPP1	biogrid		Willingham S et al.,2003	Synthetic Growth Defect
	SNCA	FUN26	biogrid		Willingham S et al.,2003	Synthetic Growth Defect
	SNCA	GIP2	biogrid		Willingham S et al.,2003	Synthetic Growth Defect
	SNCA	GLO4	biogrid		Willingham S et al.,2003	Synthetic Growth Defect
	SNCA	GTT1	biogrid		Willingham S et al.,2003	Synthetic Growth Defect
	SNCA	HBS1	biogrid		Willingham S et al.,2003	Synthetic Growth Defect
	SNCA	HSP30	biogrid		Willingham S et al.,2003	Synthetic Growth Defect
	SNCA	INO4	biogrid		Willingham S et al.,2003	Synthetic Growth Defect
	SNCA	MAD1	biogrid		Willingham S et al.,2003	Synthetic Growth Defect
	SNCA	MAL31	biogrid		Willingham S et al.,2003	Synthetic Growth Defect
	SNCA	MEI4	biogrid		Willingham S et al.,2003	Synthetic Growth Defect
	SNCA	MET17	biogrid		Willingham S et al.,2003	Synthetic Growth Defect
	SNCA	MET32	biogrid		Willingham S et al.,2003	Synthetic Growth Defect
	SNCA	MSB3	biogrid		Willingham S et al.,2003	Synthetic Growth Defect
	SNCA	NBP2	biogrid		Willingham S et al.,2003	Synthetic Growth Defect
	SNCA	NIT2	biogrid		Willingham S et al.,2003	Synthetic Growth Defect
	SNCA	NUP53	biogrid		Willingham S et al.,2003	Synthetic Growth Defect
	SNCA	PCA1	biogrid		Willingham S et al.,2003	Synthetic Growth Defect
	SNCA	PHO13	biogrid		Willingham S et al.,2003	Synthetic Growth Defect
	SNCA	POX1	biogrid		Willingham S et al.,2003	Synthetic Growth Defect
	SNCA	RPL41A	biogrid		Willingham S et al.,2003	synthetic Growth Defect
	SNCA	RNY1	biogrid		Willingham S et al.,2003	synthetic Growth Defect
	SNCA	STF1	biogrid		Willingham S et al.,2003	synthetic Growth Defect
	SNCA	STP2	biogrid		Willingham S et al.,2003	synthetic Growth Defect
	SNCA	SUV3	biogrid		Willingham S et al.,2003	synthetic Growth Defect
	SNCA	SWR1	biogrid		Willingham S et al.,2003	synthetic Growth Defect
	SNCA	THI7	biogrid		Willingham S et al.,2003	synthetic Growth Defect
	SNCA	THR1	biogrid		Willingham S et al.,2003	synthetic Growth Defect
	SNCA	TNA1	biogrid		Willingham S et al.,2003	synthetic Growth Defect
	SNCA	TSL1	biogrid		Willingham S et al.,2003	synthetic Growth Defect
	SNCA	UBC8	biogrid		Willingham S et al.,2003	synthetic Growth Defect
	SNCA	VPS24	biogrid		Willingham S et al.,2003	synthetic Growth Defect
	SNCA	VPS60	biogrid		Willingham S et al.,2003	synthetic Growth Defect
	SNCA	WAR1	biogrid		Willingham S et al.,2003	synthetic Growth Defect
	SNCA	YBR284W	biogrid		Willingham S et al.,2003	synthetic Growth Defect
	SNCA	YCL042W	biogrid		Willingham S et al.,2003	synthetic Growth Defect
	SNCA	NPP1	biogrid		Willingham S et al.,2003	synthetic Growth Defect
	SNCA	YCR050C	biogrid		Willingham S et al.,2003	synthetic Growth Defect
	SNCA	YCR051W	biogrid		Willingham S et al.,2003	synthetic Growth Defect
	SNCA	YFR035C	biogrid		Willingham S et al.,2003	synthetic Growth Defect
	SNCA	MTC3	biogrid		Willingham S et al.,2003	synthetic Growth Defect
	SNCA	EMC4	biogrid		Willingham S et al.,2003	synthetic Growth Defect
	SNCA	YGL262W	biogrid		Willingham S et al.,2003	synthetic Growth Defect
	SNCA	YGR130C	biogrid		Willingham S et al.,2003	synthetic Growth Defect
	SNCA	GTO1	biogrid		Willingham S et al.,2003	synthetic Growth Defect
	SNCA	YGR201C	biogrid		Willingham S et al.,2003	synthetic Growth Defect
	SNCA	AIM46	biogrid		Willingham S et al.,2003	synthetic Growth Defect
	SNCA	YJL118W	biogrid		Willingham S et al.,2003	synthetic Growth Defect
	SNCA	ALB1	biogrid		Willingham S et al.,2003	synthetic Growth Defect
	SNCA	MTC2	biogrid		Willingham S et al.,2003	synthetic Growth Defect
	SNCA	YPF1	biogrid		Willingham S et al.,2003	synthetic Growth Defect
	SNCA	YKR023W	biogrid		Willingham S et al.,2003	synthetic Growth Defect
	SNCA	PSY3	biogrid		Willingham S et al.,2003	synthetic Growth Defect
	SNCA	ABZ2	biogrid		Willingham S et al.,2003	synthetic Growth Defect
	SNCA	PAK3	biogrid		Schnack C et al.,2008	Reconstituted Complex
	SNCA	CDC42EP2	biogrid		Schnack C et al.,2008	Affinity Capture-Western
	SNCA	CTNND1	biogrid		Schnack C et al.,2008	Reconstituted Complex
	SNCA	IARS	biogrid		Kennedy SA et al.,2020	Affinity Capture-MS
	SNCA	Mark1	biogrid		McFarland MA et al.,2008	Affinity Capture-MS
	SNCA	Brsk1	biogrid		McFarland MA et al.,2008	Affinity Capture-MS
	SNCA	Camk2b	biogrid		McFarland MA et al.,2008	Affinity Capture-MS
	SNCA	Camk2d	biogrid		McFarland MA et al.,2008	Affinity Capture-MS
	SNCA	Camk2a	biogrid		McFarland MA et al.,2008	Affinity Capture-MS
	SNCA	Mark2	biogrid		McFarland MA et al.,2008	Affinity Capture-MS
	SNCA	Ppp1ca	biogrid		McFarland MA et al.,2008	Affinity Capture-MS
	SNCA	Myl12b	biogrid		McFarland MA et al.,2008	Affinity Capture-MS
	SNCA	Epb4.1l2	biogrid		McFarland MA et al.,2008	Affinity Capture-MS
	SNCA	Epb4.1l3	biogrid		McFarland MA et al.,2008	Affinity Capture-MS
	SNCA	Map6	biogrid		McFarland MA et al.,2008	Affinity Capture-MS
	SNCA	Tubb4a	biogrid		McFarland MA et al.,2008	Affinity Capture-MS
	SNCA	Tuba4a	biogrid		McFarland MA et al.,2008	Affinity Capture-MS
	SNCA	Ap2m1	biogrid		McFarland MA et al.,2008	Affinity Capture-MS
	SNCA	Ap2a1	biogrid		McFarland MA et al.,2008	Affinity Capture-MS
	SNCA	Ywhag	biogrid		McFarland MA et al.,2008	Affinity Capture-MS
	SNCA	Ntm	biogrid		McFarland MA et al.,2008	Affinity Capture-MS
	SNCA	Cntn1	biogrid		McFarland MA et al.,2008	Affinity Capture-MS
	SNCA	Slc1a3	biogrid		McFarland MA et al.,2008	Affinity Capture-MS
	SNCA	Srcin1	biogrid		McFarland MA et al.,2008	Affinity Capture-MS
	SNCA	Slc25a1	biogrid		McFarland MA et al.,2008	Affinity Capture-MS
	SNCA	Slc25a22	biogrid		McFarland MA et al.,2008	Affinity Capture-MS
	SNCA	Lactb	biogrid		McFarland MA et al.,2008	Affinity Capture-MS
	SNCA	Tfam	biogrid		McFarland MA et al.,2008	Affinity Capture-MS
	SNCA	Atp6v0d1	biogrid		McFarland MA et al.,2008	Affinity Capture-MS
	SNCA	Atp6v1a	biogrid		McFarland MA et al.,2008	Affinity Capture-MS
	SNCA	Rps10	biogrid		McFarland MA et al.,2008	Affinity Capture-MS
	SNCA	Lsamp	biogrid		McFarland MA et al.,2008	Affinity Capture-MS
	SNCA	Opcml	biogrid		McFarland MA et al.,2008	Affinity Capture-MS
	SNCA	Hnrnpa2b1	biogrid		McFarland MA et al.,2008	Affinity Capture-MS
	SNCA	Hist2h2ab	biogrid		McFarland MA et al.,2008	Affinity Capture-MS
	SNCA	Cnp	biogrid		McFarland MA et al.,2008	Affinity Capture-MS
	SNCA	Caskin1	biogrid		McFarland MA et al.,2008	Affinity Capture-MS
	SNCA	Agap2	biogrid		McFarland MA et al.,2008	Affinity Capture-MS
	SNCA	Usmg5	biogrid		McFarland MA et al.,2008	Affinity Capture-MS
	SNCA	Thy1	biogrid		McFarland MA et al.,2008	Affinity Capture-MS
	SNCA	Aldoa	biogrid		McFarland MA et al.,2008	Affinity Capture-MS
	SNCA	Syp	biogrid		McFarland MA et al.,2008	Affinity Capture-MS
	SNCA	Ndufb6	biogrid		McFarland MA et al.,2008	Affinity Capture-Western
	SNCA	Ndufa11	biogrid		McFarland MA et al.,2008	Affinity Capture-MS
	SNCA	ND1	biogrid		McFarland MA et al.,2008	Affinity Capture-MS
	SNCA	Ndufs5	biogrid		McFarland MA et al.,2008	Affinity Capture-MS
	SNCA	ND5	biogrid		McFarland MA et al.,2008	Affinity Capture-MS
	SNCA	Ndufv1	biogrid		McFarland MA et al.,2008	Affinity Capture-MS
	SNCA	Ndufb11	biogrid		McFarland MA et al.,2008	Affinity Capture-MS
	SNCA	Ndufs4	biogrid		McFarland MA et al.,2008	Affinity Capture-MS
	SNCA	Ndufb3	biogrid		McFarland MA et al.,2008	Affinity Capture-MS
	SNCA	Ndufs2	biogrid		McFarland MA et al.,2008	Affinity Capture-MS
	SNCA	Ndufb8	biogrid		McFarland MA et al.,2008	Affinity Capture-MS
	SNCA	Ndufs8	biogrid		McFarland MA et al.,2008	Affinity Capture-MS
	SNCA	Ndufb7	biogrid		McFarland MA et al.,2008	Affinity Capture-MS
	SNCA	Ndufa10	biogrid		McFarland MA et al.,2008	Affinity Capture-MS
	SNCA	Ndufs1	biogrid		McFarland MA et al.,2008	Affinity Capture-MS
	SNCA	Ndufs7	biogrid		McFarland MA et al.,2008	Affinity Capture-MS
	SNCA	ND2	biogrid		McFarland MA et al.,2008	Affinity Capture-MS
	SNCA	Ndufc2	biogrid		McFarland MA et al.,2008	Affinity Capture-MS
	SNCA	Ndufv2	biogrid		McFarland MA et al.,2008	Affinity Capture-MS
	SNCA	Ndufb9	biogrid		McFarland MA et al.,2008	Affinity Capture-MS
	SNCA	Ndufa6	biogrid		McFarland MA et al.,2008	Affinity Capture-MS
	SNCA	Ndufb5	biogrid		McFarland MA et al.,2008	Affinity Capture-MS
	SNCA	Ndufa9	biogrid		McFarland MA et al.,2008	Affinity Capture-MS
	SNCA	ND4	biogrid		McFarland MA et al.,2008	Affinity Capture-MS
	SNCA	Ndufb10	biogrid		McFarland MA et al.,2008	Affinity Capture-MS
	SNCA	Ndufa5	biogrid		McFarland MA et al.,2008	Affinity Capture-MS
	SNCA	Ndufa12	biogrid		McFarland MA et al.,2008	Affinity Capture-MS
	SNCA	Ndufs3	biogrid		McFarland MA et al.,2008	Affinity Capture-MS
	SNCA	Ndufa13	biogrid		McFarland MA et al.,2008	Affinity Capture-MS
	SNCA	Ndufa8	biogrid		McFarland MA et al.,2008	Affinity Capture-MS
	SNCA	Ndufb4	biogrid		McFarland MA et al.,2008	Affinity Capture-MS
	SNCA	Uqcrb	biogrid		McFarland MA et al.,2008	Affinity Capture-MS
	SNCA	Cyc1	biogrid		McFarland MA et al.,2008	Affinity Capture-MS
	SNCA	Uqcrfs1	biogrid		McFarland MA et al.,2008	Affinity Capture-MS
	SNCA	Uqcr10	biogrid		McFarland MA et al.,2008	Affinity Capture-MS
	SNCA	Uqcrq	biogrid		McFarland MA et al.,2008	Affinity Capture-MS
	SNCA	Cox6c	biogrid		McFarland MA et al.,2008	Affinity Capture-MS
	SNCA	Cox7a2l	biogrid		McFarland MA et al.,2008	Affinity Capture-MS
	SNCA	Cox7a2	biogrid		McFarland MA et al.,2008	Affinity Capture-MS
	SNCA	Cox5b	biogrid		McFarland MA et al.,2008	Affinity Capture-MS
	SNCA	COX2	biogrid		McFarland MA et al.,2008	Affinity Capture-MS
	SNCA	Cox5a	biogrid		McFarland MA et al.,2008	Affinity Capture-MS
	SNCA	Cox6a1	biogrid		McFarland MA et al.,2008	Affinity Capture-MS
	SNCA	Rmdn3	biogrid		McFarland MA et al.,2008	Affinity Capture-MS
	SNCA	Gyk	biogrid		McFarland MA et al.,2008	Affinity Capture-MS
	SNCA	Vapa	biogrid		McFarland MA et al.,2008	Affinity Capture-MS
	SNCA	Vapb	biogrid		McFarland MA et al.,2008	Affinity Capture-MS
	SNCA	Samm50	biogrid		McFarland MA et al.,2008	Affinity Capture-MS
	SNCA	Tomm40	biogrid		McFarland MA et al.,2008	Affinity Capture-MS
	SNCA	HSPA1A	biogrid		Roodveldt C et al.,2009	Reconstituted Complex
	SNCA	UBC	biogrid		Sharma N et al.,2001	FRET
	SNCA	GAPDH	biogrid		Vinayagam A et al.,2011	Two-hybrid
	SNCA	CDK4	biogrid		Vinayagam A et al.,2011	Two-hybrid
	SNCA	A1BG	biogrid		Vinayagam A et al.,2011	Two-hybrid
	SNCA	EIF3G	biogrid		Vinayagam A et al.,2011	Two-hybrid
	SNCA	PEX8	biogrid		Willingham S et al., 2003	Synthetic Growth Defect
	SNCA	SAP4	biogrid		Willingham S et al., 2003	Synthetic Growth Defect
	SNCA	YBR013C	biogrid		Willingham S et al., 2003	Synthetic Growth Defect
	SNCA	YJR154W	biogrid		Willingham S et al., 2003	Synthetic Growth Defect
	SNCA	YMR226C	biogrid		Willingham S et al., 2003	Synthetic Growth Defect
	SNCA	HSPB1	biogrid		Nemes Z et al., 2009	Affinity Capture-MS
	SNCA	SSA1	biogrid		Redeker V et al.,2012	Reconstituted Complex
	SNCA	PSMC3	biogrid		Snyder H et al.,2003	Affinity Capture-Western
	SNCA	CRYAB	biogrid		Rekas A et al.,2004	Co-crystal Structure
	SNCA	SLC6A4	biogrid		Wersinger C et al.,2009	Affinity Capture-Western
	SNCA	SLC6A2	biogrid		Jeannotte AM et al.,2008	Affinity Capture-Western
	SNCA	APP	biogrid		Yoshimoto M et al.,1995	Reconstituted Complex
	SNCA	ELK1	biogrid		Iwata A et al.,2001	Affinity Capture-Western
	SNCA	HSPB6	biogrid		Bruinsma IB et al.,2011	Reconstituted Complex
	SNCA	TUBB	biogrid		Alim MA et al.,2002	Affinity Capture-MS
	SNCA	SYN1	biogrid		Woods WS et al.,2007	Protein-peptide
	SNCA	SRI	biogrid		Woods WS et al.,2007	Protein-peptide
	SNCA	ANXA6	biogrid		Woods WS et al.,2007	Protein-peptide
	SNCA	ADRBK1	biogrid		Woods WS et al.,2007	Protein-peptide
	SNCA	DNAJB1	biogrid		Klucken J et al.,2006	Affinity Capture-Western
	SNCA	CALM	biogrid		Martinez J et al.,2003	Affinity Capture-MS
	SNCA	AKT1	biogrid		Chung JY et al.,2011	Far Western
	SNCA	HIST2H3C	biogrid		Kontopoulos E et al.,2006	Affinity Capture-Western
	SNCA	GBA	biogrid		Yap TL et al.,2011	Affinity Capture-Western
	SNCA	SAC7	biogrid		Wang S et al.,2012	Phenotypic Suppression
	SNCA	LAMP2	biogrid		Cuervo AM et al.,2004	Affinity Capture-Western
	SNCA	HPRT1	biogrid		Kristensen AR et al.,2012	Co-fractionation
	SNCA	HSP104	biogrid		Jackrel ME et al.,2014	Synthetic Rescue
	SNCA	HSPA1L	biogrid		Hein MY et al.,2015	Affinity Capture-MS
	SNCA	MCM5	biogrid		Hein MY et al.,2015	Affinity Capture-MS
	SNCA	PRSS1	biogrid		Hein MY et al.,2015	Affinity Capture-MS
	SNCA	SSB	biogrid		Hein MY et al.,2015	Affinity Capture-MS
	SNCA	TUBG1	biogrid		Hein MY et al.,2015	Affinity Capture-MS
	SNCA	NOS1AP	biogrid		Hein MY et al.,2015	Affinity Capture-MS
	SNCA	LCMT2	biogrid		Hein MY et al.,2015	Affinity Capture-MS
	SNCA	INADL	biogrid		Hein MY et al.,2015	Affinity Capture-MS
	SNCA	PRDX3	biogrid		Hein MY et al.,2015	Affinity Capture-MS
	SNCA	SNRNP200	biogrid		Hein MY et al.,2015	Affinity Capture-MS
	SNCA	SKIV2L2	biogrid		Hein MY et al.,2015	Affinity Capture-MS
	SNCA	KIAA1429	biogrid		Hein MY et al.,2015	Affinity Capture-MS
	SNCA	HCLS1	biogrid		Huttlin EL et al.,2017	Affinity Capture-MS
	SNCA	YHB1	biogrid		Kleinknecht A et al.,2016	Synthetic Rescue
	SNCA	TOR1	biogrid		Guedes A et al.,2017	Synthetic Rescue
	SNCA	FYN	biogrid		Kang SS et al.,2017	Affinity Capture-Western
	SNCA	HIST1H1A	biogrid		Miki Y et al.,2018	Affinity Capture-Western
	SNCA	HIST1H1C	biogrid		Duce JA et al.,2006	Reconstituted Complex
	SNCA	APOA1	biogrid		Emamzadeh FN et al.,2017	Affinity Capture-Western
	SNCA	APOE	biogrid		Emamzadeh FN et al.,2017	Affinity Capture-Western
	SNCA	CLU	biogrid		Emamzadeh FN et al.,2017	Affinity Capture-Western
	SNCA	ABL1	biogrid		Mahul-Mellier AL et al.,2014	Co-crystal Structure
	SNCA	SOD1	biogrid		Helferich AM et al.,2015	Affinity Capture-Western
	SNCA	DSP	biogrid		Kennedy SA et al.,2020	Affinity Capture-MS
	SNCA	DDX6	biogrid		Kennedy SA et al.,2020	Affinity Capture-MS
	SNCA	RARS	biogrid		Kennedy SA et al.,2020	Affinity Capture-MS
	SNCA	HSPA4L	biogrid		Kennedy SA et al.,2020	Affinity Capture-MS
	SNCA	CALU	biogrid		Kennedy SA et al.,2020	Affinity Capture-MS
	SNCA	DARS	biogrid		Kennedy SA et al.,2020	Affinity Capture-MS
	SNCA	IGH	biogrid		Paslawski W et al.,2019	Affinity Capture-MS
	SNCA	TOMM20	biogrid		Di Maio R et al.,2016	Co-localization
	SNCA	H2AFX	biogrid		Huttlin EL et al.,2021	Affinity Capture-MS
	SNCA	S100A9	biogrid		Horvath I et al.,2018	Co-crystal Structure
	SNCA	MIC19	biogrid		Popova B et al.,2021	Proximity Label-MS
	SNCA	ALR1	biogrid		Popova B et al.,2021	Proximity Label-MS
	SNCA	APM4	biogrid		Popova B et al.,2021	Proximity Label-MS
	SNCA	BOI1	biogrid		Popova B et al.,2021	Proximity Label-MS
	SNCA	BUD2	biogrid		Popova B et al.,2021	Proximity Label-MS
	SNCA	BUD3	biogrid		Popova B et al.,2021	Proximity Label-MS
	SNCA	CDC12	biogrid		Popova B et al.,2021	Proximity Label-MS
	SNCA	CRP1	biogrid		Popova B et al.,2021	Proximity Label-MS
	SNCA	CSR2	biogrid		Popova B et al.,2021	Proximity Label-MS
	SNCA	EFR3	biogrid		Popova B et al.,2021	Proximity Label-MS
	SNCA	GIN4	biogrid		Popova B et al.,2021	Proximity Label-MS
	SNCA	GPA1	biogrid		Popova B et al.,2021	Proximity Label-MS
	SNCA	HXT6	biogrid		Popova B et al.,2021	Proximity Label-MS
	SNCA	IST2	biogrid		Popova B et al.,2021	Proximity Label-MS
	SNCA	LRG1	biogrid		Popova B et al.,2021	Proximity Label-MS
	SNCA	MDG1	biogrid		Popova B et al.,2021	Proximity Label-MS
	SNCA	OSH2	biogrid		Popova B et al.,2021	Proximity Label-MS
	SNCA	OSH3	biogrid		Popova B et al.,2021	Proximity Label-MS
	SNCA	PAM1	biogrid		Popova B et al.,2021	Proximity Label-MS
	SNCA	PMA1	biogrid		Popova B et al.,2021	Proximity Label-MS
	SNCA	PPZ1	biogrid		Popova B et al.,2021	Proximity Label-MS
	SNCA	RAS1	biogrid		Popova B et al.,2021	Proximity Label-MS
	SNCA	RAS2	biogrid		Popova B et al.,2021	Proximity Label-MS
	SNCA	RFS1	biogrid		Popova B et al.,2021	Proximity Label-MS
	SNCA	RHO2	biogrid		Popova B et al.,2021	Proximity Label-MS
	SNCA	ROM2	biogrid		Popova B et al.,2021	Proximity Label-MS
	SNCA	RPT2	biogrid		Popova B et al.,2021	Proximity Label-MS
	SNCA	RSR1	biogrid		Popova B et al.,2021	Proximity Label-MS
	SNCA	RTK1	biogrid		Popova B et al.,2021	Proximity Label-MS
	SNCA	SEC4	biogrid		Popova B et al.,2021	Proximity Label-MS
	SNCA	SKG3	biogrid		Popova B et al.,2021	Proximity Label-MS
	SNCA	SLM1	biogrid		Popova B et al.,2021	Proximity Label-MS
	SNCA	SLM2	biogrid		Popova B et al.,2021	Proximity Label-MS
	SNCA	SYP1	biogrid		Popova B et al.,2021	Proximity Label-MS
	SNCA	TCB1	biogrid		Popova B et al.,2021	Proximity Label-MS
	SNCA	TCB3	biogrid		Popova B et al.,2021	Proximity Label-MS
	SNCA	YBL086C	biogrid		Popova B et al.,2021	Proximity Label-MS
	SNCA	YCK1	biogrid		Popova B et al.,2021	Proximity Label-MS
	SNCA	YCK2	biogrid		Popova B et al.,2021	Proximity Label-MS
	SNCA	YCP4	biogrid		Popova B et al.,2021	Proximity Label-MS
	SNCA	YGL082W	biogrid		Popova B et al.,2021	Proximity Label-MS
	SNCA	YKT6	biogrid		Popova B et al.,2021	Proximity Label-MS
	SNCA	YPL199C	biogrid		Popova B et al.,2021	Proximity Label-MS
	SNCA	YPT10	biogrid		Popova B et al.,2021	Proximity Label-MS
	SNCA	CACYBP	biogrid		Bohush A et al.,2020	Reconstituted Complex
	SNCA	HSP90AA1	biogrid		Bohush A et al.,2020	Co-localization
	SNCA	Sumo1	biogrid		Liang Z et al.,2021	Reconstituted Complex
	SNCA	BMI1	biogrid		Srivastava AK et al.,2021	Affinity Capture-Western
	SNCA	IDH2	biogrid		Sardoiwala MN et al.,2022	Affinity Capture-Western
	SNCA	Nme1	biogrid		van Diggelen F et al.,2020	Affinity Capture-MS
	SNCA	Crmp1	biogrid		van Diggelen F et al.,2020	Affinity Capture-MS
	SNCA	Pkm	biogrid		van Diggelen F et al.,2020	Affinity Capture-MS
	SNCA	Hsp90ab1	biogrid		van Diggelen F et al.,2020	Affinity Capture-MS
	SNCA	Gap43	biogrid		van Diggelen F et al.,2020	Affinity Capture-MS
	SNCA	Atp1b1	biogrid		van Diggelen F et al.,2020	Affinity Capture-MS
	SNCA	Eno2	biogrid		van Diggelen F et al.,2020	Affinity Capture-MS
	SNCA	Camk2g	biogrid		van Diggelen F et al.,2020	Affinity Capture-MS
	SNCA	Atp1a3	biogrid		van Diggelen F et al.,2020	Affinity Capture-MS
	SNCA	Ncam1	biogrid		van Diggelen F et al.,2020	Affinity Capture-MS
	SNCA	Mif	biogrid		van Diggelen F et al.,2020	Affinity Capture-MS
	SNCA	Hist1h2bl	biogrid		van Diggelen F et al.,2020	Affinity Capture-MS
	SNCA	Cfl1	biogrid		van Diggelen F et al.,2020	Affinity Capture-MS
	SNCA	Slc25a4	biogrid		van Diggelen F et al.,2020	Affinity Capture-MS
	SNCA	Hspd1	biogrid		van Diggelen F et al.,2020	Affinity Capture-MS
	SNCA	Serpinh1	biogrid		van Diggelen F et al.,2020	Affinity Capture-MS
	SNCA	Pcp4	biogrid		van Diggelen F et al.,2020	Affinity Capture-MS
	SNCA	Hsc70-ps1	biogrid		van Diggelen F et al.,2020	Affinity Capture-MS
	SNCA	ATAD1	biogrid		Gao F et al.,2022	Affinity Capture-Western
	SNCA	EXOC5	biogrid		Griffin TA et al.,2023	Proximity Label-MS
	SNCA	CUL2	biogrid		Griffin TA et al.,2023	Proximity Label-MS
	SNCA	XRN1	biogrid		Griffin TA et al.,2023	Proximity Label-MS
	SNCA	RNMT	biogrid		Griffin TA et al.,2023	Proximity Label-MS
	SNCA	SVIL	biogrid		Griffin TA et al.,2023	Proximity Label-MS
	SNCA	COPB1	biogrid		Griffin TA et al.,2023	Proximity Label-MS
	SNCA	PPP6R3	biogrid		Griffin TA et al.,2023	Proximity Label-MS
	SNCA	EIF4G3	biogrid		Griffin TA et al.,2023	Proximity Label-MS
	SNCA	TTI1	biogrid		Griffin TA et al.,2023	Proximity Label-MS
	SNCA	PBRM1	biogrid		Griffin TA et al.,2023	Proximity Label-MS
	SNCA	SACS	biogrid		Griffin TA et al.,2023	Proximity Label-MS
	SNCA	YES1	biogrid		Griffin TA et al.,2023	Proximity Label-MS
	SNCA	SNCG	biogrid		Griffin TA et al.,2023	Proximity Label-MS
	SNCA	DVL3	biogrid		Griffin TA et al.,2023	Proximity Label-MS
	SNCA	AP2S1	biogrid		Griffin TA et al.,2023	Proximity Label-MS
	SNCA	NAP1L4	biogrid		Griffin TA et al.,2023	Proximity Label-MS
	SNCA	INTS1	biogrid		Griffin TA et al.,2023	Proximity Label-MS
	SNCA	IST1	biogrid		Griffin TA et al.,2023	Proximity Label-MS
	SNCA	PXN	biogrid		Griffin TA et al.,2023	Proximity Label-MS
	SNCA	FLNB	biogrid		Griffin TA et al.,2023	Proximity Label-MS
	SNCA	TPD52L2	biogrid		Griffin TA et al.,2023	Proximity Label-MS
	SNCA	UBAP2L	biogrid		Griffin TA et al.,2023	Proximity Label-MS
	SNCA	SRPR	biogrid		Griffin TA et al.,2023	Proximity Label-MS
	SNCA	HBS1L	biogrid		Griffin TA et al.,2023	Proximity Label-MS
	SNCA	STMN1	biogrid		Griffin TA et al.,2023	Proximity Label-MS
	SNCA	HCFC1	biogrid		Griffin TA et al.,2023	Proximity Label-MS
	SNCA	PRKAR2A	biogrid		Griffin TA et al.,2023	Proximity Label-MS
	SNCA	TAGLN	biogrid		Griffin TA et al.,2023	Proximity Label-MS
	SNCA	NEFM	biogrid		Griffin TA et al.,2023	Proximity Label-MS
	SNCA	CDK13	biogrid		Griffin TA et al.,2023	Proximity Label-MS
	SNCA	DVL2	biogrid		Griffin TA et al.,2023	Proximity Label-MS
	SNCA	AHCTF1	biogrid		Griffin TA et al.,2023	Proximity Label-MS
	SNCA	PPP2R5C	biogrid		Griffin TA et al.,2023	Proximity Label-MS
	SNCA	HEATR1	biogrid		Griffin TA et al.,2023	Proximity Label-MS
	SNCA	AAK1	biogrid		Griffin TA et al.,2023	Proximity Label-MS
	SNCA	DHX29	biogrid		Griffin TA et al.,2023	Proximity Label-MS
	SNCA	FLNA	biogrid		Griffin TA et al.,2023	Proximity Label-MS
	SNCA	RNF219	biogrid		Griffin TA et al.,2023	Proximity Label-MS
	SNCA	IPO4	biogrid		Griffin TA et al.,2023	Proximity Label-MS
	SNCA	NES	biogrid		Griffin TA et al.,2023	Proximity Label-MS
	SNCA	CTPS1	biogrid		Griffin TA et al.,2023	Proximity Label-MS
	SNCA	DDX18	biogrid		Griffin TA et al.,2023	Proximity Label-MS
	SNCA	CENPF	biogrid		Griffin TA et al.,2023	Proximity Label-MS
	SNCA	MYBBP1A	biogrid		Griffin TA et al.,2023	Proximity Label-MS
	SNCA	MAPRE1	biogrid		Griffin TA et al.,2023	Proximity Label-MS
	SNCA	ABCF1	biogrid		Griffin TA et al.,2023	Proximity Label-MS
	SNCA	HIST1H3A	biogrid		Griffin TA et al.,2023	Proximity Label-MS
	SNCA	PRUNE	biogrid		Griffin TA et al.,2023	Proximity Label-MS
	SNCA	TPP2	biogrid		Griffin TA et al.,2023	Proximity Label-MS
	SNCA	SPAST	biogrid		Griffin TA et al.,2023	Proximity Label-MS
	SNCA	HAT1	biogrid		Griffin TA et al.,2023	Proximity Label-MS
	SNCA	JUP	biogrid		Griffin TA et al.,2023	Proximity Label-MS
	SNCA	CTNNA1	biogrid		Griffin TA et al.,2023	Proximity Label-MS
	SNCA	PTBP1	biogrid		Griffin TA et al.,2023	Proximity Label-MS
	SNCA	KIAA1524	biogrid		Griffin TA et al.,2023	Proximity Label-MS
	SNCA	APPL2	biogrid		Griffin TA et al.,2023	Proximity Label-MS
	SNCA	SUGP2	biogrid		Griffin TA et al.,2023	Proximity Label-MS
	SNCA	NAPA	biogrid		Griffin TA et al.,2023	Proximity Label-MS
	SNCA	KIAA1211	biogrid		Griffin TA et al.,2023	Proximity Label-MS
	SNCA	CHMP4B	biogrid		Griffin TA et al.,2023	Proximity Label-MS
	SNCA	HP1BP3	biogrid		Griffin TA et al.,2023	Proximity Label-MS
	SNCA	PHIP	biogrid		Griffin TA et al.,2023	Proximity Label-MS
	SNCA	VRK1	biogrid		Griffin TA et al.,2023	Proximity Label-MS
	SNCA	RPL23	biogrid		Griffin TA et al.,2023	Proximity Label-MS
	SNCA	ILK	biogrid		Griffin TA et al.,2023	Proximity Label-MS
	SNCA	USP24	biogrid		Griffin TA et al.,2023	Proximity Label-MS
	SNCA	H2AFY	biogrid		Griffin TA et al.,2023	Proximity Label-MS
	SNCA	NOSIP	biogrid		Griffin TA et al.,2023	Proximity Label-MS
	SNCA	SMG1	biogrid		Griffin TA et al.,2023	Proximity Label-MS
	SNCA	TOP1	biogrid		Griffin TA et al.,2023	Proximity Label-MS
	SNCA	GNAL	biogrid		Griffin TA et al.,2023	Proximity Label-MS
	SNCA	RPL10	biogrid		Griffin TA et al.,2023	Proximity Label-MS
	SNCA	CNN2	biogrid		Griffin TA et al.,2023	Proximity Label-MS
	SNCA	RPS3A	biogrid		Griffin TA et al.,2023	Proximity Label-MS
	SNCA	RAB1B	biogrid		Griffin TA et al.,2023	Proximity Label-MS
	SNCA	HNRNPU	biogrid		Griffin TA et al.,2023	Proximity Label-MS
	SNCA	RPS12	biogrid		Griffin TA et al.,2023	Proximity Label-MS
	SNCA	H2AFY2	biogrid		Griffin TA et al.,2023	Proximity Label-MS
	SNCA	NOP56	biogrid		Griffin TA et al.,2023	Proximity Label-MS
	SNCA	LSS	biogrid		Griffin TA et al.,2023	Proximity Label-MS
	SNCA	CELF1	biogrid		Griffin TA et al.,2023	Proximity Label-MS
	SNCA	PSIP1	biogrid		Griffin TA et al.,2023	Proximity Label-MS
	SNCA	GRIP1	biogrid		Griffin TA et al.,2023	Proximity Label-MS
	SNCA	IDH3B	biogrid		Griffin TA et al.,2023	Proximity Label-MS
	SNCA	RPL5	biogrid		Griffin TA et al.,2023	Proximity Label-MS
	SNCA	MAGED2	biogrid		Griffin TA et al.,2023	Proximity Label-MS
	SNCA	HINT1	biogrid		Griffin TA et al.,2023	Proximity Label-MS
	SNCA	MYEF2	biogrid		Griffin TA et al.,2023	Proximity Label-MS
	SNCA	MCM2	biogrid		Griffin TA et al.,2023	Proximity Label-MS
	SNCA	RSL1D1	biogrid		Griffin TA et al.,2023	Proximity Label-MS
	SNCA	AK1	biogrid		Griffin TA et al.,2023	Proximity Label-MS
	SNCA	APAF1	biogrid		Griffin TA et al.,2023	Proximity Label-MS
	SNCA	PRPF6	biogrid		Griffin TA et al.,2023	Proximity Label-MS
	SNCA	SMARCB1	biogrid		Griffin TA et al.,2023	Proximity Label-MS
	SNCA	SPOCK3	biogrid		Griffin TA et al.,2023	Proximity Label-MS
	SNCA	EIF5A	biogrid		Griffin TA et al.,2023	Proximity Label-MS
	SNCA	NHP2L1	biogrid		Griffin TA et al.,2023	Proximity Label-MS
	SNCA	TSG101	biogrid		Griffin TA et al.,2023	Proximity Label-MS
	SNCA	LSM4	biogrid		Griffin TA et al.,2023	Proximity Label-MS
	SNCA	CMPK1	biogrid		Griffin TA et al.,2023	Proximity Label-MS
	SNCA	AKR1C2	biogrid		Griffin TA et al.,2023	Proximity Label-MS
	SNCA	PPP2R1A	biogrid		Griffin TA et al.,2023	Proximity Label-MS
	SNCA	ELAVL1	biogrid		Griffin TA et al.,2023	Proximity Label-MS
	SNCA	MRPL3	biogrid		Griffin TA et al.,2023	Proximity Label-MS
	SNCA	STIP1	biogrid		Griffin TA et al.,2023	Proximity Label-MS
	SNCA	PAK1	biogrid		Griffin TA et al.,2023	Proximity Label-MS
	SNCA	NUMA1	biogrid		Griffin TA et al.,2023	Proximity Label-MS
	SNCA	ZFYVE19	biogrid		Griffin TA et al.,2023	Proximity Label-MS
	SNCA	RANBP1	biogrid		Griffin TA et al.,2023	Proximity Label-MS
	SNCA	MACF1	biogrid		Griffin TA et al.,2023	Proximity Label-MS
	SNCA	TMPO	biogrid		Griffin TA et al.,2023	Proximity Label-MS
	SNCA	PEBP1	biogrid		Griffin TA et al.,2023	Proximity Label-MS
	SNCA	PRDX2	biogrid		Griffin TA et al.,2023	Proximity Label-MS
	SNCA	HNRNPR	biogrid		Griffin TA et al.,2023	Proximity Label-MS
	SNCA	RANGAP1	biogrid		Griffin TA et al.,2023	Proximity Label-MS
	SNCA	FKBP3	biogrid		Griffin TA et al.,2023	Proximity Label-MS
	SNCA	PCMT1	biogrid		Griffin TA et al.,2023	Proximity Label-MS
	SNCA	DYNC1LI2	biogrid		Griffin TA et al.,2023	Proximity Label-MS
	SNCA	CRIP2	biogrid		Griffin TA et al.,2023	Proximity Label-MS
	SNCA	FABP7	biogrid		Griffin TA et al.,2023	Proximity Label-MS
	SNCA	GSTM2	biogrid		Griffin TA et al.,2023	Proximity Label-MS
	SNCA	SH3PXD2B	biogrid		Griffin TA et al.,2023	Proximity Label-MS
	SNCA	HNRNPF	biogrid		Griffin TA et al.,2023	Proximity Label-MS
	SNCA	GLO1	biogrid		Griffin TA et al.,2023	Proximity Label-MS
	SNCA	NXF1	biogrid		Griffin TA et al.,2023	Proximity Label-MS
	SNCA	GLOD4	biogrid		Griffin TA et al.,2023	Proximity Label-MS
	SNCA	ADK	biogrid		Griffin TA et al.,2023	Proximity Label-MS
	SNCA	IQGAP2	biogrid		Griffin TA et al.,2023	Proximity Label-MS
	SNCA	CKB	biogrid		Griffin TA et al.,2023	Proximity Label-MS
	SNCA	CD2BP2	biogrid		Griffin TA et al.,2023	Proximity Label-MS
	SNCA	HNRNPA1	biogrid		Griffin TA et al.,2023	Proximity Label-MS
	SNCA	EZR	biogrid		Griffin TA et al.,2023	Proximity Label-MS
	SNCA	FHL1	biogrid		Griffin TA et al.,2023	Proximity Label-MS
	SNCA	EIF2AK2	biogrid		Griffin TA et al.,2023	Proximity Label-MS
	SNCA	CALD1	biogrid		Griffin TA et al.,2023	Proximity Label-MS
	SNCA	HN1	biogrid		Griffin TA et al.,2023	Proximity Label-MS
	SNCA	SEC16A	biogrid		Griffin TA et al.,2023	Proximity Label-MS
	SNCA	PTPN23	biogrid		Griffin TA et al.,2023	Proximity Label-MS
	SNCA	EIF4H	biogrid		Griffin TA et al.,2023	Proximity Label-MS
	SNCA	RUVBL1	biogrid		Griffin TA et al.,2023	Proximity Label-MS
	SNCA	EEF1D	biogrid		Griffin TA et al.,2023	Proximity Label-MS
	SNCA	LASP1	biogrid		Griffin TA et al.,2023	Proximity Label-MS
	SNCA	TAGLN2	biogrid		Griffin TA et al.,2023	Proximity Label-MS
	SNCA	GNPDA1	biogrid		Griffin TA et al.,2023	Proximity Label-MS
	SNCA	CCDC132	biogrid		Griffin TA et al.,2023	Proximity Label-MS
	SNCA	TNIK	biogrid		Griffin TA et al.,2023	Proximity Label-MS
	SNCA	DVL1	biogrid		Griffin TA et al.,2023	Proximity Label-MS
	SNCA	AP3B2	biogrid		Griffin TA et al.,2023	Proximity Label-MS
	SNCA	TNKS1BP1	biogrid		Griffin TA et al.,2023	Proximity Label-MS
	SNCA	HDLBP	biogrid		Griffin TA et al.,2023	Proximity Label-MS
	SNCA	GMPS	biogrid		Griffin TA et al.,2023	Proximity Label-MS
	SNCA	DBNL	biogrid		Griffin TA et al.,2023	Proximity Label-MS
	SNCA	ARHGAP1	biogrid		Griffin TA et al.,2023	Proximity Label-MS
	SNCA	CELF2	biogrid		Griffin TA et al.,2023	Proximity Label-MS
	SNCA	CBX3	biogrid		Griffin TA et al.,2023	Proximity Label-MS
	SNCA	NONO	biogrid		Griffin TA et al.,2023	Proximity Label-MS
	SNCA	RUVBL2	biogrid		Griffin TA et al.,2023	Proximity Label-MS
	SNCA	PEPD	biogrid		Griffin TA et al.,2023	Proximity Label-MS
	SNCA	PSPC1	biogrid		Griffin TA et al.,2023	Proximity Label-MS
	SNCA	ASNS	biogrid		Griffin TA et al.,2023	Proximity Label-MS
	SNCA	ABAT	biogrid		Griffin TA et al.,2023	Proximity Label-MS
	SNCA	NUP214	biogrid		Griffin TA et al.,2023	Proximity Label-MS
	SNCA	CTTN	biogrid		Griffin TA et al.,2023	Proximity Label-MS
	SNCA	RBSN	biogrid		Griffin TA et al.,2023	Proximity Label-MS
	SNCA	AARSD1	biogrid		Griffin TA et al.,2023	Proximity Label-MS
	SNCA	TJP1	biogrid		Griffin TA et al.,2023	Proximity Label-MS
	SNCA	ENAH	biogrid		Griffin TA et al.,2023	Proximity Label-MS
	SNCA	CHAMP1	biogrid		Griffin TA et al.,2023	Proximity Label-MS
	SNCA	GPRIN1	biogrid		Griffin TA et al.,2023	Proximity Label-MS
	SNCA	PCNP	biogrid		Griffin TA et al.,2023	Proximity Label-MS
	SNCA	NCL	biogrid		Griffin TA et al.,2023	Proximity Label-MS
	SNCA	TPR	biogrid		Griffin TA et al.,2023	Proximity Label-MS
	SNCA	MEST	biogrid		Griffin TA et al.,2023	Proximity Label-MS
	SNCA	EIF4B	biogrid		Griffin TA et al.,2023	Proximity Label-MS
	SNCA	CNN3	biogrid		Griffin TA et al.,2023	Proximity Label-MS
	SNCA	CDK12	biogrid		Griffin TA et al.,2023	Proximity Label-MS
	SNCA	AHNAK	biogrid		Griffin TA et al.,2023	Proximity Label-MS
	SNCA	TUBB2A	biogrid		Griffin TA et al.,2023	Proximity Label-MS
	SNCA	DIS3	biogrid		Griffin TA et al.,2023	Proximity Label-MS
	SNCA	PEA15	biogrid		Griffin TA et al.,2023	Proximity Label-MS
	SNCA	VIM	biogrid		Griffin TA et al.,2023	Proximity Label-MS
	SNCA	APBB1	biogrid		Griffin TA et al.,2023	Proximity Label-MS
	SNCA	ZYX	biogrid		Griffin TA et al.,2023	Proximity Label-MS
	SNCA	DST	biogrid		Griffin TA et al.,2023	Proximity Label-MS
	SNCA	SPATA5	biogrid		Griffin TA et al.,2023	Proximity Label-MS
	SNCA	PLIN3	biogrid		Griffin TA et al.,2023	Proximity Label-MS
	SNCA	STXBP3	biogrid		Griffin TA et al.,2023	Proximity Label-MS
	SNCA	SNW1	biogrid		Griffin TA et al.,2023	Proximity Label-MS
	SNCA	ESYT1	biogrid		Griffin TA et al.,2023	Proximity Label-MS
	SNCA	AQR	biogrid		Griffin TA et al.,2023	Proximity Label-MS
	SNCA	RAD50	biogrid		Griffin TA et al.,2023	Proximity Label-MS
	SNCA	CDK6	biogrid		Griffin TA et al.,2023	Proximity Label-MS
	SNCA	SCRIB	biogrid		Griffin TA et al.,2023	Proximity Label-MS
	SNCA	PARVA	biogrid		Griffin TA et al.,2023	Proximity Label-MS
	SNCA	EIF5B	biogrid		Griffin TA et al.,2023	Proximity Label-MS
	SNCA	NUP85	biogrid		Griffin TA et al.,2023	Proximity Label-MS
	SNCA	C6orf211	biogrid		Griffin TA et al.,2023	Proximity Label-MS
	SNCA	ABHD12	biogrid		Griffin TA et al.,2023	Proximity Label-MS
	SNCA	KLC2	biogrid		Griffin TA et al.,2023	Proximity Label-MS
	SNCA	PSMD5	biogrid		Griffin TA et al.,2023	Proximity Label-MS
	SNCA	NBEA	biogrid		Griffin TA et al.,2023	Proximity Label-MS
	SNCA	EXOSC6	biogrid		Griffin TA et al.,2023	Proximity Label-MS
	SNCA	SMS	biogrid		Griffin TA et al.,2023	Proximity Label-MS
	SNCA	ANXA1	biogrid		Griffin TA et al.,2023	Proximity Label-MS
	SNCA	DRG2	biogrid		Griffin TA et al.,2023	Proximity Label-MS
	SNCA	IPO5	biogrid		Griffin TA et al.,2023	Proximity Label-MS
	SNCA	SRGAP3	biogrid		Griffin TA et al.,2023	Proximity Label-MS
	SNCA	PLCG1	biogrid		Griffin TA et al.,2023	Proximity Label-MS
	SNCA	SMEK1	biogrid		Griffin TA et al.,2023	Proximity Label-MS
	SNCA	UBR4	biogrid		Griffin TA et al.,2023	Proximity Label-MS
	SNCA	XPO1	biogrid		Griffin TA et al.,2023	Proximity Label-MS
	SNCA	PRPH	biogrid		Griffin TA et al.,2023	Proximity Label-MS
	SNCA	PSMD3	biogrid		Griffin TA et al.,2023	Proximity Label-MS
	SNCA	TRIP12	biogrid		Griffin TA et al.,2023	Proximity Label-MS
	SNCA	CDC42	biogrid		Griffin TA et al.,2023	Proximity Label-MS
	SNCA	DPM1	biogrid		Griffin TA et al.,2023	Proximity Label-MS
	SNCA	CLASP1	biogrid		Griffin TA et al.,2023	Proximity Label-MS
	SNCA	KPNA5	biogrid		Griffin TA et al.,2023	Proximity Label-MS
	SNCA	CDC42BPB	biogrid		Griffin TA et al.,2023	Proximity Label-MS
	SNCA	RAB10	biogrid		Griffin TA et al.,2023	Proximity Label-MS
	SNCA	RAB3B	biogrid		Griffin TA et al.,2023	Proximity Label-MS
	SNCA	CADPS	biogrid		Griffin TA et al.,2023	Proximity Label-MS
	SNCA	RPS16	biogrid		Griffin TA et al.,2023	Proximity Label-MS
	SNCA	SYNE2	biogrid		Griffin TA et al.,2023	Proximity Label-MS
	SNCA	FAF2	biogrid		Griffin TA et al.,2023	Proximity Label-MS
	SNCA	TNPO3	biogrid		Griffin TA et al.,2023	Proximity Label-MS
	SNCA	RRP12	biogrid		Griffin TA et al.,2023	Proximity Label-MS
	SNCA	GFPT1	biogrid		Griffin TA et al.,2023	Proximity Label-MS
	SNCA	CTNNBL1	biogrid		Griffin TA et al.,2023	Proximity Label-MS
	SNCA	SGPL1	biogrid		Griffin TA et al.,2023	Proximity Label-MS
	SNCA	MSH2	biogrid		Griffin TA et al.,2023	Proximity Label-MS
	SNCA	MSH6	biogrid		Griffin TA et al.,2023	Proximity Label-MS
	SNCA	KPNA2	biogrid		Griffin TA et al.,2023	Proximity Label-MS
	SNCA	TLN2	biogrid		Griffin TA et al.,2023	Proximity Label-MS
	SNCA	RAB3GAP2	biogrid		Griffin TA et al.,2023	Proximity Label-MS
	SNCA	LARP1	biogrid		Griffin TA et al.,2023	Proximity Label-MS
	SNCA	DMXL2	biogrid		Griffin TA et al.,2023	Proximity Label-MS
	SNCA	VPS33A	biogrid		Griffin TA et al.,2023	Proximity Label-MS
	SNCA	INPP5F	biogrid		Griffin TA et al.,2023	Proximity Label-MS
	SNCA	RAPH1	biogrid		Griffin TA et al.,2023	Proximity Label-MS
	SNCA	TBCD	biogrid		Griffin TA et al.,2023	Proximity Label-MS
	SNCA	SCCPDH	biogrid		Griffin TA et al.,2023	Proximity Label-MS
	SNCA	ARPC4	biogrid		Griffin TA et al.,2023	Proximity Label-MS
	SNCA	MTA1	biogrid		Griffin TA et al.,2023	Proximity Label-MS
	SNCA	RAC1	biogrid		Griffin TA et al.,2023	Proximity Label-MS
	SNCA	MYH9	biogrid		Griffin TA et al.,2023	Proximity Label-MS
	SNCA	XPO5	biogrid		Griffin TA et al.,2023	Proximity Label-MS
	SNCA	KIAA0368	biogrid		Griffin TA et al.,2023	Proximity Label-MS
	SNCA	GCN1L1	biogrid		Griffin TA et al.,2023	Proximity Label-MS
	SNCA	KATNB1	biogrid		Griffin TA et al.,2023	Proximity Label-MS
	SNCA	GTPBP1	biogrid		Griffin TA et al.,2023	Proximity Label-MS
	SNCA	EIF2S1	biogrid		Griffin TA et al.,2023	Proximity Label-MS
	SNCA	PYGL	biogrid		Griffin TA et al.,2023	Proximity Label-MS
	SNCA	SNRNP40	biogrid		Griffin TA et al.,2023	Proximity Label-MS
	SNCA	SMARCA5	biogrid		Griffin TA et al.,2023	Proximity Label-MS
	SNCA	KIF21A	biogrid		Griffin TA et al.,2023	Proximity Label-MS
	SNCA	KIF2A	biogrid		Griffin TA et al.,2023	Proximity Label-MS
	SNCA	NUP107	biogrid		Griffin TA et al.,2023	Proximity Label-MS
	SNCA	RUFY3	biogrid		Griffin TA et al.,2023	Proximity Label-MS
	SNCA	VCAN	biogrid		Griffin TA et al.,2023	Proximity Label-MS
	SNCA	TEX10	biogrid		Griffin TA et al.,2023	Proximity Label-MS
	SNCA	PNKP	biogrid		Griffin TA et al.,2023	Proximity Label-MS
	SNCA	OSBPL8	biogrid		Griffin TA et al.,2023	Proximity Label-MS
	SNCA	PPP2R1B	biogrid		Griffin TA et al.,2023	Proximity Label-MS
	SNCA	RPL6	biogrid		Griffin TA et al.,2023	Proximity Label-MS
	SNCA	MYO1B	biogrid		Griffin TA et al.,2023	Proximity Label-MS
	SNCA	POLR2A	biogrid		Griffin TA et al.,2023	Proximity Label-MS
	SNCA	KIF5B	biogrid		Griffin TA et al.,2023	Proximity Label-MS
	SNCA	FARP1	biogrid		Griffin TA et al.,2023	Proximity Label-MS
	SNCA	HNRNPH2	biogrid		Griffin TA et al.,2023	Proximity Label-MS
	SNCA	ARHGAP21	biogrid		Griffin TA et al.,2023	Proximity Label-MS
	SNCA	DDX42	biogrid		Griffin TA et al.,2023	Proximity Label-MS
	SNCA	FERMT2	biogrid		Griffin TA et al.,2023	Proximity Label-MS
	SNCA	PPIP5K2	biogrid		Griffin TA et al.,2023	Proximity Label-MS
	SNCA	STT3A	biogrid		Griffin TA et al.,2023	Proximity Label-MS
	SNCA	STAG1	biogrid		Griffin TA et al.,2023	Proximity Label-MS
	SNCA	ABCD3	biogrid		Griffin TA et al.,2023	Proximity Label-MS
	SNCA	XRN2	biogrid		Griffin TA et al.,2023	Proximity Label-MS
	SNCA	GPC4	biogrid		Griffin TA et al.,2023	Proximity Label-MS
	SNCA	RPL7	biogrid		Griffin TA et al.,2023	Proximity Label-MS
	SNCA	FAM115A	biogrid		Griffin TA et al.,2023	Proximity Label-MS
	SNCA	ATL1	biogrid		Griffin TA et al.,2023	Proximity Label-MS
	SNCA	EIF3D	biogrid		Griffin TA et al.,2023	Proximity Label-MS
	SNCA	PRPF8	biogrid		Griffin TA et al.,2023	Proximity Label-MS
	SNCA	GNL1	biogrid		Griffin TA et al.,2023	Proximity Label-MS
	SNCA	CYFIP1	biogrid		Griffin TA et al.,2023	Proximity Label-MS
	SNCA	AP3B1	biogrid		Griffin TA et al.,2023	Proximity Label-MS
	SNCA	TAGLN3	biogrid		Griffin TA et al.,2023	Proximity Label-MS
	SNCA	RPS4X	biogrid		Griffin TA et al.,2023	Proximity Label-MS
	SNCA	SMCHD1	biogrid		Griffin TA et al.,2023	Proximity Label-MS
	SNCA	RPS3	biogrid		Griffin TA et al.,2023	Proximity Label-MS
	SNCA	PRPS1	biogrid		Griffin TA et al.,2023	Proximity Label-MS
	SNCA	ILVBL	biogrid		Griffin TA et al.,2023	Proximity Label-MS
	SNCA	NCAPG	biogrid		Griffin TA et al.,2023	Proximity Label-MS
	SNCA	NAT10	biogrid		Griffin TA et al.,2023	Proximity Label-MS
	SNCA	DHX9	biogrid		Griffin TA et al.,2023	Proximity Label-MS
	SNCA	COPA	biogrid		Griffin TA et al.,2023	Proximity Label-MS
	SNCA	PARP1	biogrid		Griffin TA et al.,2023	Proximity Label-MS
	SNCA	RPL11	biogrid		Griffin TA et al.,2023	Proximity Label-MS
	SNCA	MYO1C	biogrid		Griffin TA et al.,2023	Proximity Label-MS
	SNCA	NAV1	biogrid		Griffin TA et al.,2023	Proximity Label-MS
	SNCA	DIP2B	biogrid		Griffin TA et al.,2023	Proximity Label-MS
	SNCA	IGF2BP3	biogrid		Griffin TA et al.,2023	Proximity Label-MS
	SNCA	PTPLAD1	biogrid		Griffin TA et al.,2023	Proximity Label-MS
	SNCA	STRIP1	biogrid		Griffin TA et al.,2023	Proximity Label-MS
	SNCA	DDX3X	biogrid		Griffin TA et al.,2023	Proximity Label-MS
	SNCA	ACSL3	biogrid		Griffin TA et al.,2023	Proximity Label-MS
	SNCA	DDX17	biogrid		Griffin TA et al.,2023	Proximity Label-MS
	SNCA	HNRNPA0	biogrid		Griffin TA et al.,2023	Proximity Label-MS
	SNCA	APEX1	biogrid		Griffin TA et al.,2023	Proximity Label-MS
	SNCA	GEMIN4	biogrid		Griffin TA et al.,2023	Proximity Label-MS
	SNCA	HSD17B12	biogrid		Griffin TA et al.,2023	Proximity Label-MS
	SNCA	OLA1	biogrid		Griffin TA et al.,2023	Proximity Label-MS
	SNCA	LARS	biogrid		Griffin TA et al.,2023	Proximity Label-MS
	SNCA	LRRC59	biogrid		Griffin TA et al.,2023	Proximity Label-MS
	SNCA	IGF2BP1	biogrid		Griffin TA et al.,2023	Proximity Label-MS
	SNCA	PRKRA	biogrid		Griffin TA et al.,2023	Proximity Label-MS
	SNCA	RCC2	biogrid		Griffin TA et al.,2023	Proximity Label-MS
	SNCA	SCYL1	biogrid		Griffin TA et al.,2023	Proximity Label-MS
	SNCA	RPL10A	biogrid		Griffin TA et al.,2023	Proximity Label-MS
	SNCA	RPS2	biogrid		Griffin TA et al.,2023	Proximity Label-MS
	SNCA	UGDH	biogrid		Griffin TA et al.,2023	Proximity Label-MS
	SNCA	SMC2	biogrid		Griffin TA et al.,2023	Proximity Label-MS
	SNCA	SNRPD3	biogrid		Griffin TA et al.,2023	Proximity Label-MS
	SNCA	EIF2A	biogrid		Griffin TA et al.,2023	Proximity Label-MS
	SNCA	DRG1	biogrid		Griffin TA et al.,2023	Proximity Label-MS
	SNCA	SEPT7	biogrid		Griffin TA et al.,2023	Proximity Label-MS
	SNCA	FEN1	biogrid		Griffin TA et al.,2023	Proximity Label-MS
	SNCA	RPS15A	biogrid		Griffin TA et al.,2023	Proximity Label-MS
	SNCA	TOP2A	biogrid		Griffin TA et al.,2023	Proximity Label-MS
	SNCA	NUDT21	biogrid		Griffin TA et al.,2023	Proximity Label-MS
	SNCA	POLB	biogrid		Griffin TA et al.,2023	Proximity Label-MS
	SNCA	STAG2	biogrid		Griffin TA et al.,2023	Proximity Label-MS
	SNCA	CDC73	biogrid		Griffin TA et al.,2023	Proximity Label-MS
	SNCA	EPB41L5	biogrid		Griffin TA et al.,2023	Proximity Label-MS
	SNCA	GNB2L1	biogrid		Griffin TA et al.,2023	Proximity Label-MS
	SNCA	RAVER1	biogrid		Griffin TA et al.,2023	Proximity Label-MS
	SNCA	SNRPB	biogrid		Griffin TA et al.,2023	Proximity Label-MS
	SNCA	XRCC6	biogrid		Griffin TA et al.,2023	Proximity Label-MS
	SNCA	RDX	biogrid		Griffin TA et al.,2023	Proximity Label-MS
	SNCA	CLIC4	biogrid		Griffin TA et al.,2023	Proximity Label-MS
	SNCA	SEPT3	biogrid		Griffin TA et al.,2023	Proximity Label-MS
	SNCA	SEPT5	biogrid		Griffin TA et al.,2023	Proximity Label-MS
	SNCA	BIN1	biogrid		Griffin TA et al.,2023	Proximity Label-MS
	SNCA	GTF2A1	biogrid		Griffin TA et al.,2023	Proximity Label-MS
	SNCA	KRT31	biogrid		Griffin TA et al.,2023	Proximity Label-MS
	SNCA	SUN2	biogrid		Griffin TA et al.,2023	Proximity Label-MS
	SNCA	SEPT11	biogrid		Griffin TA et al.,2023	Proximity Label-MS
	SNCA	WDR37	biogrid		Griffin TA et al.,2023	Proximity Label-MS
	SNCA	IFT74	biogrid		Griffin TA et al.,2023	Proximity Label-MS
	SNCA	SFPQ	biogrid		Griffin TA et al.,2023	Proximity Label-MS
	SNCA	HNRNPD	biogrid		Griffin TA et al.,2023	Proximity Label-MS
	SNCA	RPL14	biogrid		Griffin TA et al.,2023	Proximity Label-MS
	SNCA	EPB41L1	biogrid		Griffin TA et al.,2023	Proximity Label-MS
	SNCA	SEPT9	biogrid		Griffin TA et al.,2023	Proximity Label-MS
	SNCA	ARHGAP35	biogrid		Griffin TA et al.,2023	Proximity Label-MS
	SNCA	CAP1	biogrid		Griffin TA et al.,2023	Proximity Label-MS
	SNCA	ANXA2	biogrid		Griffin TA et al.,2023	Proximity Label-MS
	SNCA	CORO1C	biogrid		Griffin TA et al.,2023	Proximity Label-MS
	SNCA	HNRNPC	biogrid		Griffin TA et al.,2023	Proximity Label-MS
	SNCA	MSN	biogrid		Griffin TA et al.,2023	Proximity Label-MS
	SNCA	NPM1	biogrid		Griffin TA et al.,2023	Proximity Label-MS
	SNCA	EEF1A2	biogrid		Griffin TA et al.,2023	Proximity Label-MS
	SNCA	HNRNPK	biogrid		Griffin TA et al.,2023	Proximity Label-MS
	SNCA	PRKAR2B	biogrid		Griffin TA et al.,2023	Proximity Label-MS
	SNCA	GSTM3	biogrid		Griffin TA et al.,2023	Proximity Label-MS
	SNCA	NAP1L1	biogrid		Griffin TA et al.,2023	Proximity Label-MS
	SNCA	RBM14	biogrid		Griffin TA et al.,2023	Proximity Label-MS
	SNCA	IPO7	biogrid		Griffin TA et al.,2023	Proximity Label-MS
	SNCA	TBCB	biogrid		Griffin TA et al.,2023	Proximity Label-MS
	SNCA	UBE2N	biogrid		Griffin TA et al.,2023	Proximity Label-MS
	SNCA	ZC3H11A	biogrid		Griffin TA et al.,2023	Proximity Label-MS
	SNCA	G3BP1	biogrid		Griffin TA et al.,2023	Proximity Label-MS
	SNCA	RIC8A	biogrid		Griffin TA et al.,2023	Proximity Label-MS
	SNCA	KRT13	biogrid		Griffin TA et al.,2023	Proximity Label-MS
	SNCA	KIF3A	biogrid		Griffin TA et al.,2023	Proximity Label-MS
	SNCA	STAT1	biogrid		Griffin TA et al.,2023	Proximity Label-MS
	SNCA	SEPT2	biogrid		Ihara M et al.,2003	Affinity Capture-Western
	SNCA	TOR1A	biogrid		Sharma N et al.,2001	FRET
	SNCA	GRK5	biogrid		Pronin AN et al.,2000	Biochemical Activity
	SNCA	SEC14	biogrid		Rappley I et al.,2009	Synthetic Lethality
	SNCA	CKI1	biogrid		Rappley I et al.,2009	Synthetic Lethality
	SNCA	YPK9	biogrid		Gitler AD et al.,2009	Synthetic Rescue
	SNCA	SPF1	biogrid		Gitler AD et al.,2009	Synthetic Growth Defect
	SNCA	HRD1	biogrid		Gitler AD et al.,2009	Synthetic Rescue
	SNCA	UBP3	biogrid		Gitler AD et al.,2009	Synthetic Rescue
	SNCA	PDE2	biogrid		Gitler AD et al.,2009	Synthetic Rescue
	SNCA	CDC5	biogrid		Gitler AD et al.,2009	Synthetic Rescue
	SNCA	YCK3	biogrid		Gitler AD et al.,2009	Synthetic Rescue
	SNCA	SIAH2	biogrid		Liani E et al., 2004	Biochemical Activity
	SNCA	RSP5	biogrid		Tofaris GK et al., 2011	Biochemical Activity
	SNCA	CBX4	biogrid		Oh Y et al., 2011	Affinity Capture-Western
	SNCA	TGM1	biogrid		Nemes Z et al., 2009	Biochemical Activity
	SNCA	Pld2	biogrid		Gorbatyuk OS et al.,2010	Affinity Capture-Western
	SNCA	RAB5A	biogrid		Dalfo E et al.,2004	Affinity Capture-Western
	SNCA	Lyn	biogrid		Negro A et al.,2002	Biochemical Activity
	SNCA	Fgr	biogrid		Negro A et al.,2002	Biochemical Activity
	SNCA	Csnk1g3	biogrid		Negro A et al.,2002	Biochemical Activity
	SNCA	YWHAQ	biogrid		Watabe M et al.,2004	Affinity Capture-Western
	SNCA	SRC	biogrid		Ellis CE et al.,2001	Biochemical Activity
	SNCA	SIN3A	biogrid		Kontopoulos E et al.,2006	Phenotypic Suppression
	SNCA	PSAP	biogrid		Havugimana PC et al.,2012	Co-fractionation
	SNCA	SLG1	biogrid		Wang S et al.,2012	Dosage Growth Defect
	SNCA	MID2	biogrid		Wang S et al.,2012	Dosage Growth Defect
	SNCA	TUS1	biogrid		Wang S et al.,2012	Dosage Growth Defect
	SNCA	EGFR	biogrid		Kotlyar M et al.,2015	Two-hybrid
	SNCA	HAX1	biogrid		Huttlin EL et al.,2015	Affinity Capture-MS
	SNCA	CTSD	biogrid		Lehri-Boufala S et al.,2015	Biochemical Activity
	SNCA	USP2	biogrid		Mund T et al.,2018	Biochemical Activity
	SNCA	STAMBP	biogrid		Mund T et al.,2018	Biochemical Activity
	SNCA	ITCH	biogrid		Mund T et al.,2018	Biochemical Activity
	SNCA	LGALS3	biogrid		Bussi C et al.,2018	Co-localization
	SNCA	ADRB2	biogrid		Sokolina K et al.,2017	Two-hybrid
	SNCA	CHRM5	biogrid		Sokolina K et al.,2017	Two-hybrid
	SNCA	HNRNPH1	biogrid		Uren PJ et al.,2016	Affinity Capture-RNA
	SNCA	IAPP	biogrid		Martinez-Valbuena I et al.,2018	Co-localization
	SNCA	ARSA	biogrid		Lee JS etal.,2019	Affinity Capture-Western
	SNCA	PLCB1	biogrid		Dalfo E etal.,2004	Affinity Capture-Western
	SNCA	HDAC6	biogrid		Mazzetti S et al.,2020	Co-localization
	SNCA	UCHL1	biogrid		Nawaz MS et al.,2020	Affinity Capture-MS
	SNCA	AGRN	biogrid		Liu IH et al.,2005	Reconstituted Complex
	SNCA	GPM6A	biogrid		Huttlin EL et al.,2021	Affinity Capture-MS
	SNCA	BOLA2	biogrid		Huttlin EL et al.,2021	Affinity Capture-MS
	SNCA	GRIN2B	biogrid		Jiao L et al.,2020	Affinity Capture-Western
	SNCA	AIMP2	biogrid		Ham S et al.,2020	Affinity Capture-Western
	SNCA	MSX2	biogrid		He X et al.,2022	Affinity Capture-MS
	SNCA	TIPARP	biogrid		Chen H et al.,2022	Affinity Capture-MS
	SNCA	PHGDH	biogrid		Shen L et al.,2022	Affinity Capture-MS
	SNCA	Spna2	Manual		Mc farland et al.,2008	western blot confirmation of mass spectroscopy
	SNCA	Spnb2	Manual		Mc farland et al.,2008	western blot confirmation of mass spectroscopy
	SNCA	Mtap1b	Manual		Mc farland et al.,2008	western blot confirmation of mass spectroscopy
	SNCA	CALM1	Manual		Gruschus et al.,2013	immuno precipitation
	SNCA	CALM2	Manual		PIPs University of Dundee
	SNCA	CALM3	Manual		Mc farland et al.,2008	western blot confirmation of mass spectroscopy
	SNCA	HSPA8	Manual		Kennedy SA et al.,2020	Affinity Capture-MS
	SNCA	MT-CO3	Manual		Elkon H et al.,2002	antitag co-immunoprecipitation
