# Supplementary material for: Mechanistic insights into Alpha-Synuclein binding to P2RX7: A molecular dynamic and docking study
Source: PLoS One. 2025 May 2;20(5):e0319098. doi: 10.1371/journal.pone.0319098 (PMC12047839; doi:10.1371/journal.pone.0319098)
Supplement: S1B Table — (XLSX) [file pone.0319098.s009.xlsx]

## Sheet: Sheet1
			P2RX7 interactome
ProteinA	Protein B	Database	Sites	Refernces	Experimental_evidence
P2RX7	KRT31	mentha	N-terminal	Luck et al., 2020	Two hybrid, validated two hybrid
P2RX7	P2RX4	mentha	C-terminal	Pérez et al., 2015	Co-immunoprecipitatioons/fluorescence resonance energy transfer
P2RX7	HSF2BP	mentha	N-terminal	Luck et al., 2020	two hybrid prey pooling approach
P2RX7	TRIM27	mentha	N-terminal	Luck et al., 2020	Validated two hybrid , two hybrid array , two hybrid prey pooling approach
P2RX7	EFEMP2	mentha	N-terminal	Luck et al., 2020	Validated two hybrid , two hybrid array , two hybrid prey pooling approach
P2RX7	C9ORF169	mentha			NA
P2RX7	KRT34	mentha	N-terminal	Rolland et al.,2014	Validated two hybrid , two hybrid array , two hybrid prey pooling approach
P2RX7	ZNF655	mentha		Luck et al., 2020	two hybrid array
P2RX7	GLYR1	mentha	C-terminal	Schneider et al., 2017	coexpression
P2RX7	NOTCH2NL	mentha			NA
P2RX7	NCK1	mentha	N-terminal	Wu et al., 2007	peptide array
P2RX7	KRTAP10-8	mentha		Luck et al., 2020	Validated two hybrid , two hybrid array , two hybrid prey pooling approach
P2RX7	GRB2	mentha	N-terminal	Wu et al., 2007	Peptide array
P2RX7	EFNB3	mentha		Wang et al., 2011	Two hybrid array
P2RX7	CTNNB1	mentha		Bradley et al.,2010	Fluorescence microscopy
P2RX7	ACTN4	mentha		Kim et al., 2001	Affinity Capture-MS , Affinity Capture-Western
P2RX7	SVIL	mentha		Kim et al., 2001	Affinity Capture-MS , Affinity Capture-Western
P2RX7	ITGB2	mentha		Kim et al., 2001	Affinity Capture-MS , Affinity Capture-Western
P2RX7	HSP90AA1	mentha	C-terminus	Kim et al., 2001	Affinity Capture-Western
P2RX7	HSPA8	mentha		Kim et al., 2001	Affinity Capture-MS , Affinity Capture-Western
P2RX7	PTPRZ1	mentha		Kim et al., 2001	Affinity Capture-MS , Affinity Capture-Western
P2RX7	HSPA4	mentha		Kim et al., 2001	Affinity Capture-MS
P2RX7	ACTB	mentha		Kim et al., 2001	Affinity Capture-MS
P2RX7	MPP3	mentha		Kim et al., 2001	Affinity Capture-MS , Affinity Capture-Western
P2RX7	LAMA3	mentha		Kim et al., 2001	Affinity Capture-MS
P2RX7	PLEKHF2	mentha	N-terminal	Luck et al.,2001	Validated two hybrid , two hybrid array , two hybrid prey pooling approach
P2RX7	TM9SF1	biogrid		Wang et al.,2011	two hybrid array
P2RX7	CYSRT1	biogrid	N-terminal	Luck et al.,2001	Validated two hybrid , two hybrid array , two hybrid prey pooling approach
P2RX7	NBPF19	biogrid		Luck et al.,2001	Two hybrid array
P2RX7	PXN	biogrid		Wang et al.,2020	Affinity Capture-Western
P2RX7	CASK	biogrid		Wang et al.,2011	Two hybrid array
P2RX7	OBSL1	biogrid		Wang et al.,2019	Affinity Capture-MS
P2RX7	NLRP2	iid		Minkiewicz et al.,2013	Coimmunoprecipitations
P2RX7	ATP8A2	iid		Corradi V et al.,2019	Pred
P2RX7	NOTCH2NLC	iid		Luck et al.,2020	Validated two hybrid , two hybrid array , two hybrid prey pooling approach
P2RX7	NOTCH2NLA	iid			experimental
P2RX7	CAMP	iid			experimental
P2RX7	ABL1	iid		Wu et al., 2007	peptide array
P2RX7	EPHA1	iid		Wang et al.,2019	two hybrid fragment pooling approach
P2RX7	PANX1	iid	Extracellular	Boyce et al.,2017	experimental
P2RX7	ATP5F1E	iid			pred
P2RX7	RYR1	iid			pred
P2RX7	RYR2	iid			pred
P2RX7	RYR3	iid			pred
P2RX7	CYFIP1	iid		Li et al., 2017	Affinity capture-MS
P2RX7	PTPRB	iid			ortho
P2RX7	P2RX7	mint
P2RX7	GRIN1	string		Kovanyi B et al.,2016	gene coexpression
P2RX7	GRIN2A	string		Kovanyi B et al.,2017	gene coexpression
P2RX7	GRIN2C	string			gene coexpression
P2RX7	GRIN2D	string			gene coexpression
P2RX7	P2RX1	string			gene coexpression
P2RX7	P2RX3	string			gene coexpression
P2RX7	P2RX5	string			gene coexpression
P2RX7	P2RX6	string			gene coexpression
P2RX7	MyD88	Manual	Intracellular	Liu et al.,2011	Immunoprecipitation-Western blot
P2RX7	HSP90	Manual	Intracellular	Migita et al.,2016	Immunoprecipitation
P2RX7	EMP2	Manual	C-terminal	Wilson et al.,2002	Immunoprecipitation-Western blot
P2RX7	EMP1	Manual	C-terminal	Wilson et al.,2002	Yeast two hybrid, Pull down
P2RX7	EMP3	Manual	C-terminal	Wilson et al.,2002	Immunoprecipitation-Western blot
P2RX7	PMP22	Manual	C-terminal	Wilson et al.,2002	Yeast two hybrid,Pull down -Western blot
P2RX7	CD14	Manual	C-terminal	Denlinger et al.,2001	Immunoprecipitation-Western blot
P2RX7	Bgn	Manual		Babelova et al., 2009	Immunoprecipitation-Western blot
P2RX7	Calm1*	Manual		Roger et al., 2008	Immunoprecipitation-Western blot
P2RX7	Cav1	Manual		Barth et al.,2008	Pull down/ Immunoprecipitation-Western blot
P2RX7	Cav3	Manual		Barth et al.,2008	native PAGE-Western blot
P2RX7	ARRB2	Manual		Feng et al., 2005	Immunoprecipitation-Western blot
P2RX7	PI4KA	Manual		Kim et al., 2001	Immunoprecipitation-Mass spectrometry/ Western blot
P2RX7	PPIP5K1	Manual		Gu et al., 2009	Immunoprecipitation-Mass spectrometry
P2RX7	PRKCG	Manual		\Hung et al., 2005	Immunoprecipitation-Western blot
P2RX7	PTPN6	Manual		Gu et al., 2009	Immunoprecipitation-Mass spectrometry
P2RX7	PYCARD	Manual		Silverman et al. 2009	Immunoprecipitation-Western blot
P2RX7	Snca	Manual		Jiang et al., 2015	Immunoprecipitation-Western blot
P2RX7	TLR2	Manual		Babelova et al., 2009	Immunoprecipitation-Western blot
P2RX7	TLR4	Manual		Babelova et al., 2009	Immunoprecipitation-Western blot
P2RX7	TPR	Manual		Gu et al., 2009	Immunoprecipitation-Mass spectrometry
P2RX7	TRIM21*	Manual		Gu et al., 2009	Immunoprecipitation-Mass spectrometry
P2RX7	TUBB*	Manual		Gu et al., 2009	Immunoprecipitation-Mass spectrometry
P2RX7	CD44	Manual		Moura et al., 2015	Immunoprecipitation-Mass spectrometry
P2RX7	CLTA	Manual		Feng et al., 2005	Immunoprecipitation-Western blot
P2RX7	CLTB	Manual		Feng et al., 2005	Immunoprecipitation-Western blot
P2RX7	CLTC	Manual		Feng et al., 2005	Immunoprecipitation-Western blot
P2RX7	CLTD	Manual		Feng et al., 2005	Immunoprecipitation-Western blot
P2RX7	DEFA1	Manual		Chen et al., 2014	Pull down-Western blot
P2RX7	DNM1	Manual		Feng et al., 2005	Immunoprecipitation-Western blot
P2RX7	Fyn	Manual		Feng et al., 2005	Immunoprecipitation-Western blot
P2RX7	GRK3	Manual		Feng et al., 2005	Immunoprecipitation-Western blot
P2RX7	HSP90AB1*	Manual		Kim et al., 2001	Immunoprecipitation-Mass spectrometry/ Western blot
P2RX7	HSPA1A*	Manual		Kim et al., 2001	Immunoprecipitation-Mass spectrometry/ Western blot
P2RX7	MYH9*	Manual		Gu et al., 2009	Immunoprecipitation-Mass spectrometry
P2RX7	MYL12A/B*	Manual		Gu et al., 2009	Immunoprecipitation-Mass spectrometry
P2RX7	MYO5A	Manual		Gu et al., 2009	Immunoprecipitation-Mass spectrometry/ Western blot
P2RX7	NLRP2	Manual		Minkiewicz et al., 2013	Immunoprecipitation-Western blot
P2RX7	NLRP3	Manual		Minkiewicz et al., 2013	Immunoprecipitation-Western blot
P2RX7	NME2	Manual		Gu et al., 2009	Immunoprecipitation-Western blot
p2rx7	NOS1	Manual		Pereira et al., 2013	Immunoprecipitation-Western blot
P2RX7	ANO6	Manual		Ousigsawat et al., 2015	Immunoprecipitation-Western blot
P2RX7	Fe65	Manual	C-terminal domain	Masin et al.,20005	coimmunoprecipitation
