# Supplementary material for: Mechanistic insights into Alpha-Synuclein binding to P2RX7: A molecular dynamic and docking study
Source: PLoS One. 2025 May 2;20(5):e0319098. doi: 10.1371/journal.pone.0319098 (PMC12047839; doi:10.1371/journal.pone.0319098)
Supplement: S2A Table — (XLSX) [file pone.0319098.s010.xlsx]

## Sheet: snca_enrichment03062024
			SNCA Interactors Gene Enrichment Analysis
	Term	Overlap	P-value	Adjusted P-value	Old P-value	Old Adjusted P-value	Odds Ratio	Combined Score	Genes	type
1	Cellular Respiration (GO:0045333)	44/85	1.11762e-30	4.19892e-27	0	0	16.7222	1153.27	NDUFB9;NDUFA13;NDUFB8;NDUFB7;NDUFA11;NDUFB10;NDUFB6;UQCRB;NDUFA12;NDUFB11;NDUFB5;NDUFB4;NDUFA10;NDUFB3;COX7A2;UQCR10;COX6A1;COX5B;COX5A;UQCRFS1;CYC1;NDUFV2;NDUFV1;PPARGC1A;NDUFA9;NDUFA8;NDUFA6;NDUFA5;NDUFA2;NDUFC2;COX6C;COX6B1;NDUFS8;NDUFS7;UQCRQ;NDUFS5;NDUFS4;NDUFS3;UQCRC1;NDUFS2;CYCS;NDUFS1;UQCRC2;SLC25A13	Biological_Process_2023
2	Mitochondrial ATP Synthesis Coupled Electron Transport (GO:0042775)	39/70	5.77776e-29	1.08535e-25	0	0	19.5323	1270.01	NDUFB9;NDUFB8;NDUFB7;NDUFB10;NDUFB6;UQCRB;NDUFA12;NDUFB5;NDUFB4;NDUFA10;NDUFB3;COX7A2;UQCR10;COX6A1;COX5B;COX5A;UQCRFS1;CYC1;NDUFV2;NDUFV1;NDUFA9;NDUFA8;NDUFA6;NDUFA5;NDUFA2;NDUFC2;COX6C;COX6B1;NDUFS8;NDUFS7;UQCRQ;NDUFS5;NDUFS4;NDUFS3;UQCRC1;NDUFS2;CYCS;NDUFS1;UQCRC2	Biological_Process_2023
3	Aerobic Electron Transport Chain (GO:0019646)	38/68	2.54142e-28	3.1827e-25	0	0	19.6506	1248.6	NDUFB9;NDUFB8;NDUFB7;NDUFB10;NDUFB6;UQCRB;NDUFB5;NDUFB4;NDUFA10;NDUFB3;COX7A2;UQCR10;COX6A1;COX5B;COX5A;UQCRFS1;CYC1;NDUFV2;NDUFV1;NDUFA9;NDUFA8;NDUFA6;NDUFA5;NDUFA2;NDUFC2;COX6C;COX6B1;NDUFS8;NDUFS7;UQCRQ;NDUFS5;NDUFS4;NDUFS3;UQCRC1;NDUFS2;CYCS;NDUFS1;UQCRC2	Biological_Process_2023
4	Aerobic Respiration (GO:0009060)	31/59	2.9461e-22	2.76713e-19	0	0	17.0786	846.697	NDUFB9;NDUFA13;NDUFB8;NDUFB7;NDUFA11;NDUFB10;NDUFB6;UQCRB;NDUFA12;NDUFB11;NDUFB5;NDUFB4;NDUFA10;NDUFB3;NDUFV2;NDUFV1;NDUFA9;NDUFA8;NDUFA6;NDUFA5;NDUFA2;NDUFC2;NDUFS8;NDUFS7;NDUFS5;NDUFS4;NDUFS3;UQCRC1;NDUFS2;NDUFS1;UQCRC2	Biological_Process_2023
5	Mitochondrial Electron Transport, NADH To Ubiquinone (GO:0006120)	24/34	6.65422e-22	4.99998e-19	0	0	36.8452	1796.63	NDUFA9;NDUFB9;NDUFA8;NDUFB8;NDUFB7;NDUFA6;NDUFB10;NDUFB6;NDUFA5;NDUFB5;NDUFB4;NDUFA10;NDUFB3;NDUFA2;NDUFC2;NDUFS8;NDUFS7;NDUFS5;NDUFS4;NDUFS3;NDUFS2;NDUFS1;NDUFV2;NDUFV1	Biological_Process_2023
6	Oxidative Phosphorylation (GO:0006119)	31/63	3.82901e-21	2.3976e-18	0	0	14.9406	702.383	NDUFB9;NDUFA13;NDUFB8;NDUFB7;NDUFA11;NDUFB10;NDUFB6;UQCRB;NDUFA12;NDUFB11;NDUFB5;NDUFB4;NDUFA10;NDUFB3;NDUFV2;NDUFV1;NDUFA9;NDUFA8;NDUFA6;NDUFA5;NDUFA2;NDUFC2;NDUFS8;NDUFS7;NDUFS5;NDUFS4;NDUFS3;UQCRC1;NDUFS2;NDUFS1;UQCRC2	Biological_Process_2023
7	Proton Motive Force-Driven Mitochondrial ATP Synthesis (GO:0042776)	28/53	2.56374e-20	1.37599e-17	0	0	17.2371	777.571	NDUFB9;NDUFA13;NDUFB8;NDUFB7;NDUFA11;NDUFB10;NDUFB6;NDUFA12;NDUFB11;NDUFB5;NDUFB4;NDUFA10;NDUFB3;NDUFV2;NDUFV1;NDUFA9;NDUFA8;NDUFA6;NDUFA5;NDUFA2;NDUFC2;NDUFS8;NDUFS7;NDUFS5;NDUFS4;NDUFS3;NDUFS2;NDUFS1	Biological_Process_2023
8	Proton Motive Force-Driven ATP Synthesis (GO:0015986)	28/60	1.92531e-18	9.04172e-16	0	0	13.4615	549.113	NDUFB9;NDUFA13;NDUFB8;NDUFB7;NDUFA11;NDUFB10;NDUFB6;NDUFA12;NDUFB11;NDUFB5;NDUFB4;NDUFA10;NDUFB3;NDUFV2;NDUFV1;NDUFA9;NDUFA8;NDUFA6;NDUFA5;NDUFA2;NDUFC2;NDUFS8;NDUFS7;NDUFS5;NDUFS4;NDUFS3;NDUFS2;NDUFS1	Biological_Process_2023
9	NADH Dehydrogenase Complex Assembly (GO:0010257)	25/53	9.44139e-17	3.54713e-14	0	0	13.7054	505.712	NDUFB9;NDUFA13;NDUFB8;NDUFB7;NDUFA11;NDUFB10;NDUFB6;NDUFB11;NDUFB5;NDUFB4;NDUFA10;NDUFB3;NDUFA9;NDUFA8;NDUFA6;NDUFA5;NDUFA2;NDUFC2;NDUFS8;NDUFS7;NDUFS5;NDUFS4;NDUFS3;NDUFS2;NDUFS1	Biological_Process_2023
10	Mitochondrial Respiratory Chain Complex I Assembly (GO:0032981)	25/53	9.44139e-17	3.54713e-14	0	0	13.7054	505.712	NDUFB9;NDUFA13;NDUFB8;NDUFB7;NDUFA11;NDUFB10;NDUFB6;NDUFB11;NDUFB5;NDUFB4;NDUFA10;NDUFB3;NDUFA9;NDUFA8;NDUFA6;NDUFA5;NDUFA2;NDUFC2;NDUFS8;NDUFS7;NDUFS5;NDUFS4;NDUFS3;NDUFS2;NDUFS1	Biological_Process_2023
11	Cytoskeleton (GO:0005856)	120/599	4.28819e-31	1.60378e-28	0	0	4.06981	284.579	SPPL2B;CLU;ACTB;ACTG1;TUBB6;TUBB3;PPP2R1A;BASP1;CFL1;TUBB1;AKT1;SAP30BP;DAPK1;PRKCE;DYRK1A;SRCIN1;TUBA4A;ILF3;BIN1;DGKQ;MAP7D1;PHIP;TAGLN2;AMPH;TNIK;TAGLN3;TLN2;EZR;S100A9;MACF1;DHX9;ARL3;IQGAP2;CORO1C;CNN3;CNN2;EPB41L5;ARHGAP21;SPAST;EPB41L1;CALD1;KIF3A;EPB41L2;EPB41L3;ABL1;ABL2;SPTBN1;MARK1;JUP;PLK1;MYO5A;MSN;PARVA;TBCB;PTK2;KLHL20;DLG4;HNRNPC;NES;SNAP25;CLIC4;HSPB1;SYNE2;PPP1R9B;TUBA1B;ACTR1A;…	Cellular_Components_2023
12	Nucleus (GO:0005634)	443/4487	6.96296e-28	1.18288e-25	0	0	2.00937	125.65	RPL5;ZNF296;RPL30;HNRNPU;HNRNPR;PHB2;ELK1;RPL6;RPL7;SMC2;RNF112;PSMD3;AKT1;DIP2B;RNF111;DDX17;SAP30BP;RBFOX1;CSNK2A1;DAPK1;PRKCD;MRTFA;AARSD1;HCFC1;BIN1;UBA52;SET;HSPA4L;AGAP2;NCAPG;AKAP17A;HSPH1;PRDX1;PPARGC1A;RREB1;LYN;GSTM3;PLK3;CREBBP;JUP;TIPARP;PLK2;PLK1;H1-1;HNRNPK;HNRNPF;HNRNPD;CDK12;HNRNPC;CDK13;FERMT2;ITK;SMG1;ADK;TUBA1A;PHF24;TNKS1BP1;ZNF366;ANXA1;WDR37;ANXA2;TEX10;DYNLL1;ZNF57;DYNLL2;T…	Cellular_Components_2023
13	Focal Adhesion (GO:0005925)	89/387	9.48835e-28	1.18288e-25	0	0	4.76845	296.704	YWHAE;CYFIP1;RPL5;RPL30;CLTC;FHL1;DOCK7;HSPB1;ILK;RPL10A;RPL6;SYNE2;ACTB;RPL7;SLC6A4;ACTG1;RPS4X;LASP1;RPS16;YWHAQ;CFL1;ANXA6;RAC1;RPS11;RPS10;GIT1;YWHAG;ACTR3;ACTR2;MAP2K1;ANXA1;RPS7;DST;RRAS2;RPS3A;DYNLL1;SRCIN1;YWHAZ;RHOA;ENAH;CTTN;MYH9;TLN2;EZR;MAPRE1;PPIA;AHNAK;SRC;PXN;THY1;EGFR;CORO1C;CNN3;CDC42;CNN2;EPB41L2;PRKAR2A;G3BP1;RPS3;CTNNA1;FLNA;MAPK1;PTK2B;FLNB;RPS2;CLASP1;MAPK3;HSPA9;SVIL;HSPA8;…	Cellular_Components_2023
14	Cell-Substrate Junction (GO:0030055)	89/395	4.62704e-27	4.32629e-25	0	0	4.64177	281.467	YWHAE;CYFIP1;RPL5;RPL30;CLTC;FHL1;DOCK7;HSPB1;ILK;RPL10A;RPL6;SYNE2;ACTB;RPL7;SLC6A4;ACTG1;RPS4X;LASP1;RPS16;YWHAQ;CFL1;ANXA6;RAC1;RPS11;RPS10;GIT1;YWHAG;ACTR3;ACTR2;MAP2K1;ANXA1;RPS7;DST;RRAS2;RPS3A;DYNLL1;SRCIN1;YWHAZ;RHOA;ENAH;CTTN;MYH9;TLN2;EZR;MAPRE1;PPIA;AHNAK;SRC;PXN;THY1;EGFR;CORO1C;CNN3;CDC42;CNN2;EPB41L2;PRKAR2A;G3BP1;RPS3;CTNNA1;FLNA;MAPK1;PTK2B;FLNB;RPS2;CLASP1;MAPK3;HSPA9;SVIL;HSPA8;…	Cellular_Components_2023
15	Intracellular Membrane-Bounded Organelle (GO:0043231)	488/5175	1.35866e-26	1.01628e-24	0	0	1.93491	115.245	VPS29;RPL5;ZNF296;RPL30;HNRNPU;HNRNPR;PHB2;ELK1;RPL6;RPL7;SMC2;RNF112;PSMD3;AKT1;DIP2B;RNF111;DDX17;SAP30BP;RBFOX1;CSNK2A1;DAPK1;PRKCE;PRKCD;MRTFA;AARSD1;HCFC1;BIN1;UBA52;SET;HSPA4L;AGAP2;NCAPG;AKAP17A;PRDX3;HSPH1;PRDX1;PPARGC1A;RREB1;LYN;GSTM3;PLK3;CREBBP;JUP;TIPARP;PLK2;PLK1;H1-1;HNRNPK;HNRNPF;HNRNPD;CDK12;HNRNPC;CDK13;FERMT2;ITK;SMG1;ADK;TUBA1A;PEA15;PHF24;TNKS1BP1;RRP12;ZNF366;ANXA1;WDR37;ANX…	Cellular_Components_2023
16	Mitochondrial Respiratory Chain Complex I (GO:0005747)	28/41	1.03363e-24	5.52254e-23	0	0	33.1696	1831.92	NDUFB9;NDUFA13;NDUFB8;NDUFB7;NDUFA11;NDUFB10;NDUFB6;NDUFA12;NDUFB11;NDUFB5;NDUFB4;NDUFA10;NDUFB3;NDUFV2;NDUFV1;NDUFA9;NDUFA8;NDUFA6;NDUFA5;NDUFA2;NDUFC2;NDUFS8;NDUFS7;NDUFS5;NDUFS4;NDUFS3;NDUFS2;NDUFS1	Cellular_Components_2023
17	Respiratory Chain Complex I (GO:0045271)	28/41	1.03363e-24	5.52254e-23	0	0	33.1696	1831.92	NDUFB9;NDUFA13;NDUFB8;NDUFB7;NDUFA11;NDUFB10;NDUFB6;NDUFA12;NDUFB11;NDUFB5;NDUFB4;NDUFA10;NDUFB3;NDUFV2;NDUFV1;NDUFA9;NDUFA8;NDUFA6;NDUFA5;NDUFA2;NDUFC2;NDUFS8;NDUFS7;NDUFS5;NDUFS4;NDUFS3;NDUFS2;NDUFS1	Cellular_Components_2023
18	Neuron Projection (GO:0043005)	96/557	4.31685e-20	2.01813e-18	0	0	3.31558	147.839	CYFIP1;SNAP25;APP;GSK3B;RAB3A;FMR1;LRRK2;CHRM5;DOCK7;PTEN;PARK7;SLC6A2;SLC6A3;SLC6A4;PPP1R9B;PCLO;TUBB3;PPP2R1A;STMN1;SACS;NEFL;NEFM;DIP2B;GIT1;NPY5R;RPS6;DYRK1A;ANK2;SYP;SRCIN1;BIN1;MAP1B;RUFY3;SCN8A;FEZ2;MAP1A;IL1RAPL1;PICK1;MAPT;VAMP2;STX1A;CAMK2B;GPM6A;SPTBN4;CAMK2D;CAMK2A;HTT;SLC1A3;ATP1A3;HDAC6;RTN4;CDC42;FXR1;PAK1;MAPK8;FXR2;SPAST;HRH3;MAP2;DVL1;ABL1;SLC17A6;MAP6;PTK2B;FYN;NCDN;APOE;MAP4;C…	Cellular_Components_2023
19	Intracellular Non-Membrane-Bounded Organelle (GO:0043232)	154/1195	1.45682e-18	6.0539e-17	0	0	2.40194	98.6483	RPL5;SMARCB1;FMR1;SPPL2B;HNRNPR;IFI35;CLU;ACTB;ACTG1;RPL7;SMC2;RABGEF1;SPATA22;BASP1;RPS11;RPS10;DDX18;RARS1;RPS7;RPS6;DYRK1A;CSNK1D;VRK1;ACSL3;TUBA4A;EEF1A1;ILF3;COX7A2L;BIN1;SUB1;DGKQ;NCL;XRN2;GEMIN4;CMPK1;WDFY3;TNIK;S100A9;ZCCHC8;MACF1;L3MBTL3;SET;TSG101;DHX9;TWIST2;AK5;SPATA5;CNN2;FXR1;EPB41L5;BCL2L10;ATXN1;EPB41L1;CALD1;EPB41L2;EPB41L3;ABL1;NLRP1;SPTBN1;MARK1;PLK3;XRCC6;JUP;IQSEC1;CBX3;CAV1;…	Cellular_Components_2023
20	Axon (GO:0030424)	49/205	1.55134e-16	5.60131e-15	0	0	4.88461	177.811	APP;GSK3B;RAB3A;FMR1;LRRK2;DOCK7;PARK7;SLC6A3;PCLO;TUBB3;SACS;NEFL;NEFM;DIP2B;DYRK1A;SRCIN1;BIN1;MAP1B;RUFY3;SCN8A;FEZ2;MAP1A;MAPT;HTT;ATP1A3;HDAC6;FXR1;PAK1;MAPK8;FXR2;SPAST;MAP6;MAP4;CTNNA2;NCDN;PRPH;SNCA;SYT4;NTRK2;SYT2;STAT1;NTRK3;SEPTIN4;PINK1;SYT11;CNTN1;CNTN4;VIM;RAB5A	Cellular_Components_2023
21	RNA Binding (GO:0003723)	216/1411	5.41294e-37	3.58878e-34	0	0	3.08457	257.583	RPL5;RPL30;RTCB;HNRNPU;HNRNPR;RPL6;RPL7;HERC5;LGALS3;RPS16;RAVER1;PEG10;LUC7L;UBAP2L;SNRPD3;RPS11;RPS10;DDX17;DDX18;RBFOX1;AQR;GTPBP1;SRRM1;DYNC1LI1;XRN1;ZC3H11A;SUB1;XRN2;TFAM;EZR;MACF1;DHX9;STXBP1;AKAP17A;HNRNPLL;FXR1;LARP1;FXR2;PRDX1;SERPINH1;MAP4;PPARGC1A;SPTBN1;RBM11;XRCC6;RCC2;RDX;EIF2AK2;MYO5A;MANF;SNW1;HNRNPK;FASN;HNRNPF;HNRNPD;GRB2;DHX29;HNRNPC;CDK13;DCP1A;SUGP2;TOP2A;SMG1;CLTC;ADK;NAT10…	Biological_Process_2023
22	Cadherin Binding (GO:0045296)	88/319	8.55556e-34	2.83617e-31	0	0	6.09919	464.4	YWHAE;DDX3X;HSP90AB1;CTNND1;ARHGAP1;OLA1;HDLBP;PARK7;RPL6;PCMT1;LASP1;KIF5B;RUVBL1;TNKS1BP1;SPTAN1;TMPO;USP8;ANXA1;DBNL;RARS1;ANXA2;IST1;CSNK1D;SCRIB;RANGAP1;YWHAZ;HCFC1;PKM;CTTN;EEF1D;PLIN3;MYH9;TAGLN2;EZR;ALDOA;MAPRE1;CHMP5;MACF1;DDX6;LRRC59;AHNAK;SRC;EGFR;RTN4;CNN3;CNN2;DNAJB1;LARP1;KLC2;CALD1;PRDX1;STK38;CTNNA1;RPL14;EIF4H;FLNA;FLNB;FYN;CTNNA2;RPS2;YKT6;SPTBN1;MARK2;NOP56;RANBP1;HSPA8;JUP;HSP…	Biological_Process_2023
23	Oxidoreduction-Driven Active Transmembrane Transporter Activity (GO:0015453)	32/54	3.6345e-25	8.03225e-23	0	0	22.4633	1264.1	NDUFB9;NDUFB8;NDUFB7;NDUFB10;NDUFB6;UQCRB;NDUFA12;NDUFB5;NDUFB4;NDUFA10;NDUFB3;UQCR10;COX5B;COX5A;NDUFV2;NDUFV1;NDUFA9;NDUFA8;NDUFA6;NDUFA5;NDUFA2;NDUFC2;COX6B1;COX7A2L;NDUFS8;NDUFS7;NDUFS5;NDUFS4;NDUFS3;UQCRC1;NDUFS2;NDUFS1	Biological_Process_2023
24	NADH Dehydrogenase (Ubiquinone) Activity (GO:0008137)	25/33	4.85665e-24	8.0499e-22	0	0	48.02	2577.79	NDUFB9;NDUFB8;NDUFB7;NDUFB10;NDUFB6;NDUFA12;NDUFB5;NDUFB4;NDUFA10;NDUFB3;NDUFV2;NDUFV1;NDUFA9;NDUFA8;NDUFA6;NDUFA5;NDUFA2;NDUFC2;NDUFS8;NDUFS7;NDUFS5;NDUFS4;NDUFS3;NDUFS2;NDUFS1	Biological_Process_2023
25	NADH Dehydrogenase (Quinone) Activity (GO:0050136)	25/34	1.72714e-23	2.29018e-21	0	0	42.6821	2237.1	NDUFB9;NDUFB8;NDUFB7;NDUFB10;NDUFB6;NDUFA12;NDUFB5;NDUFB4;NDUFA10;NDUFB3;NDUFV2;NDUFV1;NDUFA9;NDUFA8;NDUFA6;NDUFA5;NDUFA2;NDUFC2;NDUFS8;NDUFS7;NDUFS5;NDUFS4;NDUFS3;NDUFS2;NDUFS1	Biological_Process_2023
26	Ubiquitin Protein Ligase Binding (GO:0031625)	58/271	6.26571e-17	6.9236e-15	0	0	4.25358	158.696	YWHAE;RPL5;GSK3B;UBXN1;HSP90AB1;UBE2D2;FAF2;ARRB1;CLU;ACTG1;MAP1LC3B;TUBA1B;UCHL1;MAP1LC3A;SUMO1;GABARAPL1;HSP90AA1;FBXW7;USP2;YOD1;YWHAZ;TUBB2A;UQCRC1;NDUFS2;UBA52;SQSTM1;OTUB1;TSG101;RPL11;CUL2;AMBRA1;EGFR;RTN4;HDAC6;HSPD1;BAG6;BAG5;POLR2A;PRKAR2B;PRKAR2A;APBB1;PPARGC1A;HSPA9;HSPA8;MOAP1;SMAD3;HSPA1L;HSPA5;TNK2;SNCAIP;UBE2W;PINK1;SYT11;MDM2;UBE2N;CTNNB1;STUB1;HSPA1A	Biological_Process_2023
27	Ubiquitin-Like Protein Ligase Binding (GO:0044389)	60/289	8.27422e-17	7.83687e-15	0	0	4.09618	151.685	YWHAE;RPL5;GSK3B;UBXN1;HSP90AB1;UBE2D2;FAF2;ARRB1;CLU;ACTG1;MAP1LC3B;TUBA1B;UCHL1;MAP1LC3A;SUMO1;GABARAPL1;HSP90AA1;FBXW7;USP2;YOD1;YWHAZ;TUBB2A;UQCRC1;NDUFS2;UBA52;SQSTM1;OTUB1;TSG101;RPL11;CUL2;AMBRA1;EGFR;RTN4;HDAC6;HSPD1;BAG6;BAG5;POLR2A;PRKAR2B;PRKAR2A;APBB1;PPARGC1A;HSPA9;HSPA8;MOAP1;SMAD3;HSPA1L;HSPA5;STAT1;TNK2;SNCAIP;UBE2W;ITCH;PINK1;SYT11;MDM2;UBE2N;CTNNB1;STUB1;HSPA1A	Biological_Process_2023
28	Purine Ribonucleoside Triphosphate Binding (GO:0035639)	80/476	2.86193e-16	2.37183e-14	0	0	3.1836	113.94	NDUFA13;HSP90AB1;ABCD3;LRRK2;OLA1;HNRNPU;PYGL;RNF112;TUBA1B;TUBB6;TUBA1A;TUBB3;PPIP5K2;TUBB1;ANXA6;AKT1;MTREX;RAC1;RAB8A;MAP4K1;HSP90AA1;DAPK1;RRAS2;TUBG1;GNL1;TUBA4A;RHOA;SYN1;NME1;MSH6;EEF1A1;DYNC1LI1;ACLY;ACTA1;ZAP70;TUBB2A;MSH2;BTK;MYH9;TOP1;BRSK1;PRPS1;DHX9;ATL1;ARL3;RAB1B;PNKP;HSPA4L;AGAP2;ATP1A3;AK5;CDC42;TDG;STK38;ABL1;NLRP1;MYH10;MARK2;MARK1;ABCF1;HSPA8;KCNJ11;HSPA5;PLK1;TNK1;SMARCA5;SEP…	Biological_Process_2023
29	Protein Kinase Binding (GO:0019901)	83/511	6.06933e-16	4.47107e-14	0	0	3.05858	107.167	TOP2A;RYR2;GSK3B;PTPRR;CLTC;PEBP1;HSPB1;ILK;AP2A1;PTPN23;ELAVL1;ACTB;HINT1;BLNK;RAC1;YWHAG;DSP;HSP90AA1;RPS7;PARP1;PRKCD;RPS6;AP1B1;VRK1;ANK2;ACSL3;SRCIN1;YWHAZ;TUBA4A;SYN1;MAPK8IP1;EEF1A1;FGR;TRAF6;EEF1A2;HCLS1;PICK1;VDAC1;MAPT;EZR;MAPRE1;SQSTM1;KHDRBS1;DCTN2;AGAP2;WAS;THY1;PRDX3;CDC42;MAPK8;BAG5;GRK5;PRKAR2B;RNF138;PRKAR2A;DVL1;STK38;TPR;RPS3;CSK;PLCG1;HNRNPA0;NPM1;MAP3K1;SMAD3;BAD;RCC2;CAV1;PL…	Biological_Process_2023
30	Kinase Binding (GO:0019900)	74/460	4.03382e-14	2.67443e-12	0	0	3.00727	92.7488	GSK3B;PTPRR;HSP90AB1;CLTC;PEBP1;HSPB1;ILK;AP2A1;PARK7;PTPN23;ELAVL1;ACTB;BLNK;RAC1;RPS7;PARP1;PRKCD;RPS6;AP1B1;VRK1;ANK2;ACSL3;SRCIN1;YWHAZ;TUBA4A;SYN1;EEF1A1;FGR;DGKQ;EEF1A2;HCLS1;VDAC1;MAPT;MAPRE1;SQSTM1;STX1A;DCTN2;AGAP2;WAS;HTT;THY1;EGFR;PRDX3;CDC42;BAG5;POLR2A;RNF138;DVL1;RPS3;FLNA;PLCG1;HNRNPA0;NPM1;MAP3K1;SMAD3;BAD;RCC2;CAV1;PLK1;CADPS;MSN;PTK2;NBEA;DLG4;TOLLIP;CTNNB1;STUB1;CALM3;GRB2;CALM…	Biological_Process_2023
31	Pathways of neurodegeneration	143/475	4.50455e-60	1.29281e-57	0	0	7.20073	983.98	APP;NDUFA13;NDUFA11;NDUFA12;CHRM5;NDUFA10;PARK7;COX6A1;TUBB6;TUBB3;KIF5B;PSMD3;TUBB1;GABARAPL1;MAP2K1;CSNK2A1;TUBA4A;COX6B1;COX7A2L;CSNK2B;UQCRC1;VDAC3;VDAC2;ND1;VDAC1;UQCRC2;UBA52;ND2;SQSTM1;ND5;STX1A;ND4;UQCRB;NDUFB10;NDUFB11;PSEN2;COX7A2;CACNA1C;KLC1;GRIN2A;ATXN1;KLC2;DVL1;UBC;DVL2;COX2;DVL3;COX1;PLCG1;CYC1;NDUFV2;NDUFV1;GRIA3;GRIA4;PRPH;HSPA5;GRIN2B;EIF2S1;UQCRQ;DLG4;CYCS;CALM3;CALM1;RAB5A;CA…	KEGG_2021_Human
32	Parkinson disease	95/249	3.94494e-50	5.66099e-48	0	0	9.97795	1135.06	NDUFA13;NDUFA11;NDUFA12;LRRK2;NDUFA10;PARK7;COX6A1;SLC6A3;TUBA1B;UCHL1;TUBB6;TUBA1A;TUBB3;KIF5B;PSMD3;TUBB1;UQCRFS1;APAF1;TUBB;NDUFC2;TUBA4A;COX6B1;COX7A2L;TUBB2A;NDUFS8;NDUFS7;NDUFS5;NDUFS4;UQCRC1;VDAC3;NDUFS3;VDAC2;NDUFS2;VDAC1;ND1;NDUFS1;UQCRC2;MAPT;UBA52;ND2;SLC25A4;ND5;ND4;CAMK2B;NDUFB9;CAMK2D;NDUFB8;NDUFB7;NDUFB10;UQCRB;NDUFB6;NDUFB11;NDUFB5;NDUFB4;CAMK2A;NDUFB3;COX7A2;UQCR10;COX5B;KLC1;COX…	KEGG_2021_Human
33	Prion disease	99/273	7.59508e-50	7.26596e-48	0	0	9.22509	1043.37	NDUFA13;NDUFA11;NDUFA12;NDUFA10;COX6A1;TUBB6;TUBB3;KIF5B;PSMD3;TUBB1;CSNK2A1;PRKCD;TUBA4A;COX6B1;COX7A2L;CSNK2B;UQCRC1;VDAC3;VDAC2;VDAC1;ND1;UQCRC2;ND2;ND5;ND4;NDUFB10;UQCRB;NDUFB11;COX7A2;CACNA1C;KLC1;STIP1;GRIN2A;KLC2;COX2;COX1;CYC1;NDUFV2;NDUFV1;HSPA8;HSPA5;CAV1;GRIN2B;EIF2S1;UQCRQ;CYCS;RYR2;GSK3B;PPP3CA;TUBA1B;TUBA1A;UQCRFS1;RAC1;APAF1;TUBB;NDUFC2;TUBB2A;NDUFS8;NDUFS7;NDUFS5;NDUFS4;NDUFS3;NDU…	KEGG_2021_Human
34	Huntington disease	102/306	2.11219e-47	1.5155e-45	0	0	8.11505	872.155	NDUFA13;NDUFA11;NDUFA12;NDUFA10;COX6A1;TUBB6;TUBB3;KIF5B;PSMD3;TUBB1;AP2M1;TUBA4A;COX6B1;COX7A2L;UQCRC1;VDAC3;TFAM;VDAC2;VDAC1;ND1;UQCRC2;ND2;STX1A;ND5;ND4;NDUFB10;UQCRB;NDUFB11;SLC1A2;SLC1A3;COX7A2;KLC1;KLC2;COX2;COX1;CYC1;NDUFV2;PPARGC1A;NDUFV1;GRIA3;GRIA4;CREBBP;GRIN2B;DLG4;UQCRQ;CYCS;CLTC;AP2A1;ACTR1A;TUBA1B;ACTR1B;TUBA1A;SIN3A;UQCRFS1;APAF1;TUBB;NDUFC2;TUBB2A;NDUFS8;NDUFS7;NDUFS5;NDUFS4;NDUF…	KEGG_2021_Human
35	Amyotrophic lateral sclerosis	107/364	8.16967e-44	4.68939e-42	0	0	6.76758	671.434	NDUFA13;NUP107;NDUFA11;NDUFA12;NDUFA10;COX6A1;ACTB;ACTG1;TUBB6;TUBB3;KIF5B;PSMD3;TUBB1;NUP214;GABARAPL1;TUBA4A;COX6B1;COX7A2L;UQCRC1;VDAC1;ND1;UQCRC2;ND2;SQSTM1;ND5;ND4;NDUFB10;UQCRB;NDUFB11;SLC1A2;COX7A2;KLC1;GRIN2A;KLC2;NUP85;TPR;COX2;COX1;CYC1;NDUFV2;NDUFV1;PRPH;HSPA5;GRIN2B;EIF2S1;UQCRQ;CYCS;RAB5A;BCL2L1;PPP3CA;ACTR1A;TUBA1B;ACTR1B;TUBA1A;NEFL;UQCRFS1;NEFM;RAC1;RAB8A;APAF1;NCBP1;TUBB;NDUFC2;T…	KEGG_2021_Human
36	Alzheimer disease	107/369	3.40841e-43	1.63036e-41	0	0	6.63663	648.962	APP;NDUFA13;NDUFA11;NDUFA12;CHRM5;NDUFA10;COX6A1;TUBB6;TUBB3;KIF5B;PSMD3;TUBB1;AKT1;MAP2K1;CSNK2A1;TUBA4A;COX6B1;COX7A2L;CSNK2B;UQCRC1;VDAC3;VDAC2;VDAC1;ND1;UQCRC2;ND2;ND5;ND4;NDUFB10;UQCRB;NDUFB11;PSEN2;COX7A2;CACNA1C;KLC1;RTN4;GRIN2A;KLC2;DVL1;DVL2;COX2;DVL3;COX1;APOE;CYC1;NDUFV2;NDUFV1;EIF2AK2;GRIN2B;EIF2S1;UQCRQ;CYCS;CALM3;CALM1;CALM2;GSK3B;PPP3CA;TUBA1B;TUBA1A;UQCRFS1;APAF1;TUBB;NDUFC2;TUBB2…	KEGG_2021_Human
37	Diabetic cardiomyopathy	76/203	1.44545e-39	5.92633e-38	0	0	9.5359	852.818	RYR2;GSK3B;NDUFA13;NDUFA11;NDUFA12;NDUFA10;PTEN;COX6A1;AKT1;UQCRFS1;RAC1;CTSD;PARP1;PRKCD;NDUFC2;COX6B1;COX7A2L;NDUFS8;NDUFS7;NDUFS5;NDUFS4;UQCRC1;VDAC3;NDUFS3;VDAC2;NDUFS2;VDAC1;ND1;NDUFS1;UQCRC2;PLCB1;PLCB2;ND2;GAPDH;SLC25A4;ND5;ND4;CAMK2B;NDUFB9;CAMK2D;NDUFB8;NDUFB7;NDUFB10;UQCRB;NDUFB6;NDUFB11;NDUFB5;NDUFB4;CAMK2A;NDUFB3;COX7A2;UQCR10;COX5B;PRKCZ;COX5A;MAPK9;MAPK8;COX2;COX1;CYC1;NDUFV2;NDUFV1…	KEGG_2021_Human
38	Non-alcoholic fatty liver disease	59/155	2.03921e-31	7.31568e-30	0	0	9.66906	683.289	GSK3B;NDUFA13;NDUFA11;NDUFA12;NDUFA10;FASLG;COX6A1;AKT1;UQCRFS1;RAC1;NDUFC2;COX6B1;COX7A2L;NDUFS8;NDUFS7;NDUFS5;NDUFS4;UQCRC1;NDUFS3;NDUFS2;NDUFS1;UQCRC2;NDUFB9;NDUFB8;NDUFB7;NDUFB10;UQCRB;NDUFB6;NDUFB11;NDUFB5;NDUFB4;NDUFB3;COX7A2;UQCR10;COX5B;COX5A;CDC42;MAPK9;MAPK8;COX2;COX1;CYC1;NDUFV2;NDUFV1;NDUFA9;NDUFA8;NDUFA6;NDUFA5;NDUFA2;COX6C;MAPK14;EIF2S1;MAPK10;MLXIPL;MAPK11;ITCH;UQCRQ;CYCS;BAX	KEGG_2021_Human
39	Oxidative phosphorylation	52/133	1.68759e-28	5.38154e-27	0	0	10.0488	642.613	NDUFA13;NDUFA11;NDUFA12;NDUFA10;COX6A1;UQCRFS1;NDUFC2;COX6B1;COX7A2L;NDUFS8;NDUFS7;NDUFS5;NDUFS4;UQCRC1;ATP6V1B2;NDUFS3;NDUFS2;ND1;NDUFS1;UQCRC2;ATP6V0D1;ND2;ND5;ND4;ATP6V1A;NDUFB9;NDUFB8;NDUFB7;NDUFB10;UQCRB;NDUFB6;NDUFB11;NDUFB5;NDUFB4;NDUFB3;COX7A2;UQCR10;COX5B;COX5A;COX2;COX1;CYC1;NDUFV2;NDUFV1;ATP6V0A1;NDUFA9;NDUFA8;NDUFA6;NDUFA5;NDUFA2;COX6C;UQCRQ	KEGG_2021_Human
40	Retrograde endocannabinoid signaling	51/148	5.74902e-25	1.64997e-23	0	0	8.21598	458.58	NDUFA13;NDUFA11;NDUFA12;NDUFA10;RIMS1;NDUFC2;NDUFS8;NDUFS7;NDUFS5;NDUFS4;NDUFS3;NDUFS2;ND1;NDUFS1;PLCB1;ND2;PLCB2;ND5;ND4;NDUFB9;NDUFB8;NDUFB7;NDUFB10;NDUFB6;NDUFB11;NDUFB5;NDUFB4;NDUFB3;CACNA1C;MAPK9;GNG3;MAPK8;MAPK1;SLC17A6;SLC17A7;NDUFV2;NDUFV1;GRIA3;GRIA4;MAPK3;NDUFA9;NDUFA8;NDUFA6;NDUFA5;NDUFA2;MAPK14;GNAO1;MAPK10;MAPK11;GNB2;GNB1	KEGG_2021_Human
41	Infectious Disease R-HSA-5663205	159/961	7.211e-31	1.0456e-27	0	0	3.2774	227.467	CYFIP1;RPL5;PATJ;RPL30;NUP107;RPL10A;RPL6;ACTG1;RPL7;IPO5;RPS16;PSMD5;PSMD3;AKT1;KPNA5;SNRPD3;KPNA2;RPS11;RPS10;AP2M1;RPS12;SKP1;NUP214;MAP2K1;RPS7;VPS33A;RPL23;RPS6;AP1B1;ATP1B1;DYNC1LI1;DYNC1LI2;BTK;GEMIN4;CHMP4B;IAPP;FKBP4;PPIA;UBA52;KPNB1;STX1A;VPS28;SNRPB;TSG101;NEDD4L;ADRB2;LARP1;PRKAR2B;NUP85;PRKAR2A;G3BP1;TPR;UBC;ABL1;DVL2;DVL3;PLCG1;H3C7;LYN;CREBBP;XRCC6;YES1;SYT2;UBE2I;CAV1;PLK2;EIF2AK2…	Reactome_2022
42	Respiratory Electron Transport R-HSA-611105	41/90	7.22943e-26	5.24133e-23	0	0	13	752.556	NDUFB9;NDUFA13;NDUFB8;NDUFB7;NDUFA11;NDUFB10;NDUFB6;UQCRB;NDUFA12;NDUFB11;NDUFB5;NDUFB4;NDUFA10;NDUFB3;UQCR10;COX6A1;COX5B;COX5A;UQCRFS1;NDUFV2;NDUFV1;NDUFA9;NDUFA8;NDUFA6;NDUFA5;NDUFA2;NDUFC2;COX6C;COX6B1;COX7A2L;NDUFS8;NDUFS7;UQCRQ;NDUFS5;NDUFS4;NDUFS3;UQCRC1;NDUFS2;CYCS;NDUFS1;UQCRC2	Reactome_2022
43	Cellular Responses To Stress R-HSA-2262752	119/722	5.22245e-23	2.52419e-20	0	0	3.18138	163.226	RPL5;RPL30;NUP107;UBE2D2;RPL10A;COX6A1;RPL6;RPL7;RPS16;PSMD5;RPS6KA2;PSMD3;RPS6KA1;AKT1;RPS11;RPS10;RPS12;SKP1;NUP214;RPS7;RPL23;PRKCD;RPS6;COX6B1;EEF1A1;DYNC1LI1;DYNC1LI2;COX7A2L;CSNK2B;TNIK;FKBP4;ATP6V0D1;UBA52;SQSTM1;ATP6V1A;HSPA4L;CUL2;PRDX3;PRDX2;STIP1;HSPH1;BAG5;NUP85;PRDX1;TPR;UBC;SERPINH1;PPARGC1A;H3C7;HSPA9;HSPA8;CREBBP;CBX4;HSPA5;GFPT1;ASNS;H1-1;EIF2S1;CDK6;CDK4;MDM2;CYCS;YWHAE;GSK3B;HS…	Reactome_2022
44	Cellular Responses To Stimuli R-HSA-8953897	120/736	8.73339e-23	3.16585e-20	0	0	3.14095	159.536	RPL5;RPL30;NUP107;UBE2D2;RPL10A;COX6A1;RPL6;RPL7;RPS16;PSMD5;RPS6KA2;PSMD3;RPS6KA1;AKT1;RPS11;RPS10;RPS12;SKP1;NUP214;RPS7;RPL23;PRKCD;RPS6;COX6B1;EEF1A1;DYNC1LI1;DYNC1LI2;COX7A2L;CSNK2B;TNIK;FKBP4;ATP6V0D1;UBA52;SQSTM1;ATP6V1A;HSPA4L;CUL2;PRDX3;PRDX2;STIP1;HSPH1;BAG5;NUP85;PRDX1;TPR;UBC;SERPINH1;PPARGC1A;H3C7;HSPA9;HSPA8;CREBBP;CBX4;HSPA5;GFPT1;ASNS;H1-1;EIF2S1;CDK6;CDK4;MDM2;CYCS;YWHAE;GSK3B;HS…	Reactome_2022
45	Disease R-HSA-1643685	211/1736	2.96301e-22	8.59272e-20	0	0	2.30556	114.288	RPL5;CYFIP1;APP;PATJ;RPL30;NUP107;HDAC10;RPL6;RPL7;RPS16;PPP2R1B;PSMD5;PPP2R1A;PSMD3;AKT1;SNRPD3;RPS11;RPS10;SKP1;RPS12;NUP214;RPL23;AP1B1;DYNC1LI1;DYNC1LI2;BTK;HPRT1;UBA52;STX1A;VPS28;NEDD4L;FXR1;PRDX2;LARP1;PRKAR2B;NUP85;PRKAR2A;PRDX1;PLCG1;H3C7;SPTBN1;LYN;CREBBP;XRCC6;YES1;PLK2;EIF2AK2;MYO5A;PTK2;SNW1;HNRNPK;GRB2;CALM1;FEN1;CLTC;AP2A1;SLC6A2;SLC6A3;MAP1LC3B;XPO1;CHMP1A;PBRM1;SYK;PARP1;TUBB;AP3…	Reactome_2022
46	Signaling By Rho GTPases, Miro GTPases And RHOBTB3 R-HSA-9716542	110/660	1.03992e-21	2.51314e-19	0	0	3.20793	154.992	CYFIP1;NUP107;ARHGAP35;ACTG1;PPP2R1B;PPP2R1A;BASP1;KIF5B;TMPO;PRKCD;MRTFA;SCRIB;SRRM1;DYNC1LI1;DYNC1LI2;BTK;PHIP;S100A9;IQGAP2;KLC1;ARHGAP15;PRKCZ;MYL12B;PLD2;STIP1;ARHGAP21;NUP85;STK38;ABL1;DVL2;ABL2;DVL3;MYH10;H3C7;SPTBN1;JUP;RCC2;CAV1;PLK1;PTK2;GRB2;HNRNPC;CALM1;FERMT2;YWHAE;AHCTF1;HSP90AB1;ABCD3;CLTC;FAF2;DOCK7;ARHGAP1;BRK1;TUBA1B;XPO1;YWHAQ;SPTAN1;GIT1;YWHAG;YWHAH;ACTR3;ACTR2;HSP90AA1;DST;RR…	Reactome_2022
47	Signal Transduction R-HSA-162582	269/2465	1.37908e-21	2.7694e-19	0	0	2.07828	99.8258	VPS29;CYFIP1;APP;NUP107;HDAC10;PPP2R1B;PSMD5;PPP2R1A;RPS6KA2;PSMD3;STMN1;RPS6KA1;AKT1;RNF111;TMPO;SKP1;PRKCE;PRKCD;MRTFA;SCRIB;SRRM1;DYNC1LI1;DYNC1LI2;CSNK2B;BTK;ATP6V0D1;UBA52;SPTBN4;NEDD4L;IQGAP2;PRKCZ;MYL12B;PRKAR2B;NUP85;PRKAR2A;APOE;PLCG1;RALGDS;H3C7;PAG1;SPTBN1;ATP6V0A1;LYN;CREBBP;ZRANB1;YES1;JUP;RCC2;PLK1;GRIN2B;PTK2;SNW1;STAG2;FASN;HNRNPF;GRB2;HNRNPC;CALM1;FERMT2;AHCTF1;CLTC;FAF2;ARHGAP1;…	Reactome_2022
48	Signaling By Rho GTPases R-HSA-194315	108/644	1.52795e-21	2.7694e-19	0	0	3.22867	154.751	CYFIP1;NUP107;ARHGAP35;ACTG1;PPP2R1B;PPP2R1A;BASP1;KIF5B;TMPO;PRKCD;MRTFA;SCRIB;SRRM1;DYNC1LI1;DYNC1LI2;BTK;PHIP;S100A9;IQGAP2;KLC1;ARHGAP15;PRKCZ;MYL12B;PLD2;STIP1;ARHGAP21;NUP85;STK38;ABL1;DVL2;ABL2;DVL3;MYH10;H3C7;SPTBN1;JUP;RCC2;CAV1;PLK1;PTK2;GRB2;HNRNPC;CALM1;FERMT2;YWHAE;AHCTF1;HSP90AB1;ABCD3;CLTC;FAF2;DOCK7;ARHGAP1;BRK1;TUBA1B;XPO1;YWHAQ;SPTAN1;GIT1;YWHAG;YWHAH;ACTR3;ACTR2;HSP90AA1;DST;RR…	Reactome_2022
49	Respiratory Electron Transport, ATP Synthesis By Chemiosmotic Coupling, Heat Production By Uncoupling Proteins R-HSA-163200	41/112	1.80737e-21	2.91188e-19	0	0	8.96126	428.011	NDUFB9;NDUFA13;NDUFB8;NDUFB7;NDUFA11;NDUFB10;UQCRB;NDUFB6;NDUFA12;NDUFB11;NDUFB5;NDUFB4;NDUFA10;NDUFB3;UQCR10;COX6A1;COX5B;COX5A;UQCRFS1;NDUFV2;NDUFV1;NDUFA9;NDUFA8;NDUFA6;NDUFA5;NDUFA2;NDUFC2;COX6C;COX6B1;COX7A2L;NDUFS8;NDUFS7;UQCRQ;NDUFS5;NDUFS4;UQCRC1;NDUFS3;CYCS;NDUFS2;NDUFS1;UQCRC2	Reactome_2022
50	Metabolism Of RNA R-HSA-8953854	110/666	2.15725e-21	3.12801e-19	0	0	3.17227	150.954	RPL5;RPL30;NUP107;RTCB;HNRNPU;HNRNPR;RPL10A;RPL6;RPL7;EDC3;EDC4;EFTUD2;RPS16;PSMD5;PPP2R1A;PSMD3;AKT1;MTREX;SNRPD3;RPS11;RPS10;RPS12;NUP214;AQR;RPS7;RPL23;PRKCD;RPS6;CSNK1D;SRRM1;PRPF6;XRN1;ZC3H11A;XRN2;GEMIN4;CD2BP2;SRSF4;SNRNP200;UBA52;SNRPB;DDX6;SET;DHX9;PRPF8;NUP85;TPR;UBC;SYMPK;HSPA8;LSM4;HNRNPK;SNW1;HNRNPF;HNRNPD;HNRNPC;DCP1A;HBS1L;SMG1;DDX42;NAT10;HSPB1;PRPF19;ELAVL1;RPS4X;PTBP1;XPO1;TNKS1…	Reactome_2022
