# Supplementary material for: Mechanistic insights into Alpha-Synuclein binding to P2RX7: A molecular dynamic and docking study
Source: PLoS One. 2025 May 2;20(5):e0319098. doi: 10.1371/journal.pone.0319098 (PMC12047839; doi:10.1371/journal.pone.0319098)
Supplement: S2B Table — (XLSX) [file pone.0319098.s011.xlsx]

## Sheet: final_go_pathway_term.P2RX7_C_t
					P2RX7 interactome Gene Enrichment Analysis
	Term	Overlap	P_value	Adjusted_P_value	Old_P-value	Old_Adjusted P-value	Odds_Ratio	Combined_Score	Genes	GO_Type
1	Receptor Internalization (GO:0031623)	9/51	2.87081e-12	4.111e-09	0	0	47.817	1270.81	GRK3;CAV3;CAV1;CLTC;ITGB2;GRB2;ARRB2;DNM1;SNCA	GO_Biological_Process_2023
2	Bleb Assembly (GO:0032060)	2024-05-06	1.52238e-11	1.09003e-08	0	0	1069.95	26650.4	P2RX7;PMP22;EMP1;EMP2;EMP3	GO_Biological_Process_2023
3	Positive Regulation Of Calcium Ion Transport Into Cytosol (GO:0010524)	2024-05-08	1.40997e-10	6.73025e-08	0	0	356.613	8088.79	P2RX7;P2RX5;P2RX4;P2RX3;GRIN1	GO_Biological_Process_2023
4	Receptor-Mediated Endocytosis (GO:0006898)	10/122	4.37306e-10	1.56556e-07	0	0	20.0791	432.713	GRK3;CAV1;ITGB2;CLTC;CLTB;CLTA;GRB2;ARRB2;DNM1;SNCA	GO_Biological_Process_2023
5	Positive Regulation Of Calcium Ion Transmembrane Transport (GO:1904427)	7/42	1.27917e-09	3.66353e-07	0	0	43.6637	894.105	P2RX7;P2RX5;P2RX4;P2RX3;CAV1;SNCA;GRIN1	GO_Biological_Process_2023
6	Calcium Ion Transport (GO:0006816)	9/112	4.05894e-09	9.68734e-07	0	0	19.4383	375.594	RYR1;PANX1;P2RX7;RYR2;P2RX4;CAV1;ANO6;FYN;RYR3	GO_Biological_Process_2023
7	Cellular Response To Oxygen-Containing Compound (GO:1901701)	14/406	1.11984e-08	2.11371e-06	0	0	8.29507	151.862	RYR1;PXN;DEFA1;ACTB;RYR3;PYCARD;P2RX7;P2RX4;P2RX3;NLRP3;CD14;TLR4;MYD88;TLR2	GO_Biological_Process_2023
8	Positive Regulation Of Interleukin-1 Beta Production (GO:0032731)	7/57	1.18085e-08	2.11371e-06	0	0	30.5415	557.519	PANX1;PYCARD;P2RX7;NLRP2;NLRP3;TLR4;MYD88	GO_Biological_Process_2023
9	Excitatory Postsynaptic Potential (GO:0060079)	2024-05-18	2.07532e-08	3.30207e-06	0	0	82.2539	1455.12	GRIN2A;ARRB2;GRIN2C;GRIN1;GRIN2D	GO_Biological_Process_2023
10	Positive Regulation Of Interleukin-1 Production (GO:0032732)	7/64	2.69827e-08	3.86392e-06	0	0	26.7814	466.748	PANX1;PYCARD;P2RX7;NLRP2;NLRP3;TLR4;MYD88	GO_Biological_Process_2023
11	Focal Adhesion (GO:0005925)	17/387	5.7717e-12	5.74625e-10	0	0	11.0792	286.708	CYFIP1;HSPA8;SVIL;CAV3;CAV1;PXN;ITGB2;CLTC;NME2;CASK;ACTN4;ACTB;PI4KA;MYH9;CTNNB1;CD44;HSPA1A	GO_Cellular_Components_2023
12	Cell-Substrate Junction (GO:0030055)	17/395	7.9809e-12	5.74625e-10	0	0	10.8403	277.012	CYFIP1;HSPA8;SVIL;CAV3;CAV1;PXN;ITGB2;CLTC;NME2;CASK;ACTN4;ACTB;PI4KA;MYH9;CTNNB1;CD44;HSPA1A	GO_Cellular_Components_2023
13	Sarcolemma (GO:0042383)	6/52	2.01172e-07	9.65627e-06	0	0	28.1512	434.067	RYR1;RYR2;CAV3;CAV1;NOS1;RYR3	GO_Cellular_Components_2023
14	Membrane Raft (GO:0045121)	8/169	1.81594e-06	6.53739e-05	0	0	10.8991	144.074	CAV3;CAV1;ITGB2;EMP2;FYN;CD14;NOS1;TLR2	GO_Cellular_Components_2023
15	Secretory Granule Lumen (GO:0034774)	10/316	3.44849e-06	9.44697e-05	0	0	7.27718	91.5293	PYCARD;CYFIP1;HSPA8;HSP90AA1;HSP90AB1;NME2;PTPN6;ACTN4;DEFA1;CAMP	GO_Cellular_Components_2023
16	NMDA Selective Glutamate Receptor Complex (GO:0017146)	2024-03-07	3.93624e-06	9.44697e-05	0	0	157.089	1955.02	GRIN2A;GRIN2C;GRIN2D	GO_Cellular_Components_2023
17	Specific Granule (GO:0042581)	7/159	1.3268e-05	0.000272943	0	0	9.99494	112.245	CYFIP1;PTPRB;P2RX1;ITGB2;ANO6;PTPN6;CAMP	GO_Cellular_Components_2023
18	Ionotropic Glutamate Receptor Complex (GO:0008328)	4/33	1.98855e-05	0.000312404	0	0	29.1607	315.679	GRIN2A;GRIN2C;GRIN1;GRIN2D	GO_Cellular_Components_2023
19	Vesicle (GO:0031982)	8/235	2.04447e-05	0.000312404	0	0	7.70436	83.19	EFEMP2;ITGB2;CLTC;MYO5A;NOS1;CALM1;ACTB;HSPA1A	GO_Cellular_Components_2023
20	Cytoplasmic Vesicle Lumen (GO:0060205)	6/115	2.16947e-05	0.000312404	0	0	11.8426	127.172	PYCARD;CYFIP1;HSPA8;HSP90AA1;HSP90AB1;NME2	GO_Cellular_Components_2023
21	Ligand-Gated Calcium Channel Activity (GO:0099604)	2024-08-18	1.04287e-14	2.31517e-12	0	0	176.818	5692.51	RYR1;RYR2;GRIN2A;P2RX4;GRIN2C;RYR3;GRIN1;GRIN2D	GO_Molecular_Functions_2023
22	ATP-gated Ion Channel Activity (GO:0035381)	2024-06-07	8.2593e-14	9.16782e-12	0	0	1297.89	39098.8	P2RX7;P2RX6;P2RX5;P2RX4;P2RX3;P2RX1	GO_Molecular_Functions_2023
23	ATP Binding (GO:0005524)	15/279	6.56215e-12	4.85599e-10	0	0	13.4433	346.161	RYR1;HSPA8;HSP90AA1;HSP90AB1;HSPA4;P2RX7;P2RX6;P2RX5;P2RX4;PPIP5K1;P2RX3;ABL1;NLRP3;MYH9;HSPA1A	GO_Molecular_Functions_2023
24	Nucleotide Receptor Activity (GO:0016502)	2024-05-06	1.52238e-11	6.75938e-10	0	0	1069.95	26650.4	P2RX7;P2RX6;P2RX5;P2RX4;P2RX3	GO_Molecular_Functions_2023
25	Extracellularly ATP-gated Monoatomic Cation Channel Activity (GO:0004931)	2024-05-06	1.52238e-11	6.75938e-10	0	0	1069.95	26650.4	P2RX7;P2RX6;P2RX5;P2RX4;P2RX3	GO_Molecular_Functions_2023
26	Adenyl Ribonucleotide Binding (GO:0032559)	15/309	2.80235e-11	1.03687e-09	0	0	12.0531	292.866	RYR1;HSPA8;HSP90AA1;HSP90AB1;HSPA4;P2RX7;P2RX6;P2RX5;P2RX4;PPIP5K1;P2RX3;ABL1;NLRP3;MYH9;HSPA1A	GO_Molecular_Functions_2023
27	Purinergic Nucleotide Receptor Activity (GO:0001614)	2024-06-14	3.44712e-11	1.09323e-09	0	0	162.179	3907.05	P2RX7;P2RX6;P2RX5;P2RX4;P2RX3;P2RX1	GO_Molecular_Functions_2023
28	Excitatory Extracellular Ligand-Gated Monoatomic Ion Channel Activity (GO:0005231)	2024-06-26	2.52068e-09	6.99487e-08	0	0	64.8326	1283.6	P2RX7;P2RX6;P2RX5;P2RX4;P2RX3;P2RX1	GO_Molecular_Functions_2023
29	Purine Ribonucleoside Triphosphate Binding (GO:0035639)	15/476	1.06969e-08	2.63858e-07	0	0	7.62133	139.877	RYR1;HSPA8;HSP90AA1;HSP90AB1;HSPA4;P2RX7;P2RX6;P2RX5;P2RX4;PPIP5K1;P2RX3;ABL1;NLRP3;MYH9;HSPA1A	GO_Molecular_Functions_2023
30	Disordered Domain Specific Binding (GO:0097718)	2024-05-23	7.99398e-08	1.77466e-06	0	0	59.3907	970.562	HSP90AA1;HSP90AB1;CLTC;FYN;HSPA1A	GO_Molecular_Functions_2023
31	Innate Immune System R-HSA-168249	30/1035	8.40321e-16	5.57973e-13	0	0	8.29543	287.957	CYFIP1;HSP90AB1;ITGB2;PYCARD;PANX1;ABL1;NLRP3;FYN;TRIM21;NCK1;HSPA8;HSP90AA1;TUBB;NME2;MYO5A;ANO6;DNM1;P2RX7;PTPRB;P2RX1;MYH9;CTNNB1;GRB2;PTPN6;CALM1;TLR4;MYD88;CD44;TLR2;HSPA1A	Reactome_2022
32	Immune System R-HSA-168256	34/1943	1.42701e-11	4.73767e-09	0	0	5.00722	125.045	CYFIP1;HSP90AB1;ITGB2;CLTC;CLTA;PYCARD;PANX1;PTPRZ1;TPR;ABL1;NLRP3;FYN;TRIM21;NCK1;HSPA8;HSP90AA1;TUBB;NME2;MYO5A;ANO6;DNM1;P2RX7;PTPRB;P2RX1;MYH9;CTNNB1;GRB2;PTPN6;CALM1;TLR4;MYD88;CD44;TLR2;HSPA1A	Reactome_2022
33	Infectious Disease R-HSA-5663205	24/961	2.65469e-11	5.87572e-09	0	0	6.56437	159.856	CYFIP1;HSP90AA1;HSP90AB1;CAV1;TUBB;CLTC;MYO5A;CLTA;PYCARD;P2RX7;P2RX4;TPR;ABL1;NLRP3;MYH9;CTNNB1;GRB2;FYN;PTPN6;TRIM27;CALM1;NCK1;TLR2;HSPA1A	Reactome_2022
34	Leishmania Infection R-HSA-9658195	13/247	2.4028e-10	3.98865e-08	0	0	12.8549	284.726	CYFIP1;HSP90AB1;MYO5A;PYCARD;P2RX7;P2RX4;ABL1;NLRP3;MYH9;GRB2;FYN;CALM1;NCK1	Reactome_2022
35	Fcgamma Receptor (FCGR) Dependent Phagocytosis R-HSA-2029480	9/87	4.18901e-10	5.56301e-08	0	0	25.701	554.971	CYFIP1;HSP90AA1;HSP90AB1;ABL1;MYH9;MYO5A;FYN;GRB2;NCK1	Reactome_2022
36	EPH-Ephrin Signaling R-HSA-2682334	9/91	6.29911e-10	6.40939e-08	0	0	24.4423	517.821	EFNB3;CLTC;CLTB;CLTA;MYH9;FYN;EPHA1;DNM1;MYL12B	Reactome_2022
37	Regulation Of Actin Dynamics For Phagocytic Cup Formation R-HSA-2029482	8/62	6.75688e-10	6.40939e-08	0	0	32.6716	689.87	CYFIP1;HSP90AA1;HSP90AB1;ABL1;MYH9;MYO5A;GRB2;NCK1	Reactome_2022
38	Platelet Calcium Homeostasis R-HSA-418360	2024-06-26	2.52068e-09	2.09216e-07	0	0	64.8326	1283.6	P2RX7;P2RX6;P2RX4;P2RX3;P2RX1;CALM1	Reactome_2022
39	EPH-ephrin Mediated Repulsion Of Cells R-HSA-3928665	7/49	3.96091e-09	2.92227e-07	0	0	36.3736	703.713	EFNB3;CLTC;CLTB;CLTA;FYN;EPHA1;DNM1	Reactome_2022
40	Axon Guidance R-HSA-422475	16/519	4.48482e-09	2.97792e-07	0	0	7.52519	144.653	HSPA8;HSP90AA1;MPP3;HSP90AB1;CLTC;CLTB;CLTA;DNM1;MYL12B;EFNB3;ABL1;MYH9;GRB2;FYN;EPHA1;NCK1	Reactome_2022
41	Calcium signaling pathway	16/240	4.42815e-14	8.1478e-12	0	0	17.1411	527.059	PRKCG;RYR1;RYR2;GRIN2C;RYR3;GRIN2D;GRIN1;P2RX7;P2RX6;GRIN2A;P2RX5;P2RX4;P2RX3;P2RX1;NOS1;CALM1	KEGG2021
42	Pathogenic Escherichia coli infection	13/197	1.42519e-11	1.31118e-09	0	0	16.3896	409.317	CYFIP1;TUBB;MYO5A;ACTB;PYCARD;ABL1;NLRP3;MYH9;FYN;PTPN6;TLR4;MYD88;NCK1	KEGG2021
43	Circadian entrainment	10/97	4.41156e-11	2.70576e-09	0	0	25.8817	617.128	PRKCG;RYR1;RYR2;GRIN2A;NOS1;GRIN2C;CALM1;RYR3;GRIN2D;GRIN1	KEGG2021
44	Prion disease	14/273	6.55149e-11	3.01368e-09	0	0	12.6403	296.399	RYR1;HSPA8;RYR2;CAV3;CAV1;TUBB;GRIN2C;RYR3;ATP5F1E;GRIN2D;GRIN1;GRIN2A;FYN;HSPA1A	KEGG2021
45	Bacterial invasion of epithelial cells	9/77	1.37148e-10	5.04706e-09	0	0	29.4954	669.839	CAV3;CAV1;CLTC;PXN;CLTB;CLTA;CTNNB1;ACTB;DNM1	KEGG2021
46	Salmonella infection	13/249	2.6542e-10	8.13953e-09	0	0	12.7447	281.016	CYFIP1;HSP90AA1;HSP90AB1;TUBB;ACTB;MYL12B;PYCARD;NLRP3;CTNNB1;CD14;TLR4;MYD88;TLR2	KEGG2021
47	Legionellosis	8/57	3.36903e-10	8.85573e-09	0	0	36.0145	785.521	PYCARD;HSPA8;ITGB2;CD14;TLR4;MYD88;TLR2;HSPA1A	KEGG2021
48	Lipid and atherosclerosis	12/215	6.31822e-10	1.45319e-08	0	0	13.5404	286.818	PYCARD;HSPA8;HSP90AA1;HSP90AB1;HSPA4;NLRP3;CD14;CALM1;TLR4;MYD88;TLR2;HSPA1A	KEGG2021
49	Focal adhesion	11/201	4.19729e-09	8.58113e-08	0	0	13.1175	253.021	PRKCG;CAV3;CAV1;PXN;LAMA3;CTNNB1;GRB2;FYN;ACTN4;ACTB;MYL12B	KEGG2021
50	Proteoglycans in cancer	11/205	5.15872e-09	9.49205e-08	0	0	12.8444	245.104	PRKCG;CAV3;CAV1;PXN;CTNNB1;GRB2;PTPN6;TLR4;ACTB;CD44;TLR2	KEGG2021
